# Supplementary material for: Digital immunoassay for biomarker concentration quantification using solid-state nanopores
Source: Nat Commun. 2021 Sep 9;12:5348. doi: 10.1038/s41467-021-25566-8 (PMC8429538; doi:10.1038/s41467-021-25566-8)
Supplement: Supplementary file 4 — Source Data. [file 41467_2021_25566_MOESM4_ESM.xlsx]

## Sheet: Figure 2
Figure 2c					Figure 2d
Log(Dwell Time (us))	Maximum Blockage (multiples of dsDNA)				Log(Dwell Time (us))	Maximum Blockage (multiples of dsDNA)
1.5563	6.80498				1.68556	5.83306
1.35334	5.01633				2.03727	5.35132
1.71063	6.91462				2.27508	6.59684
1.38881	4.7305				1.85588	6.12014
1.72852	8.79786				1.77989	6.8876
1.4096	5.46086				1.75312	7.32207
1.4908	4.53325				1.68124	6.44523
1.4096	6.59275				1.82892	6.73247
1.30449	5.16002				2.19312	7.34956
1.19976	6.36613				2.02268	7.49168
1.45209	7.18039				1.92921	6.76039
1.13609	5.60389				2.27619	11.3971
1.33925	5.02939				1.68341	6.03018
1.59506	6.17863				1.73046	5.91632
1.16554	5.55296				1.82737	7.22047
1.4484	5.36208				2.0486	8.27994
1.36248	5.24229				1.64738	5.29494
1.463	6.09663				1.83353	7.8489
1.29403	5.17833				1.66351	6.55433
1.19976	6.19508				2.37541	9.59185
1.14364	6.64919				2.39051	7.35509
1.38453	5.84229				2.08436	7.78947
1.48742	6.68065				1.66351	6.94377
1.2833	6.1937				2.11341	7.14134
1.38881	5.5953				1.78505	6.61411
1.37585	6.93644				1.79685	6.21178
1.33925	5.86105				1.80996	7.25282
1.39305	6.66808				1.79518	6.45904
1.344	7.23913				1.82582	6.64646
1.24353	4.99586				1.80182	7.18507
1.4216	6.44401				1.84111	6.37967
1.65896	6.28138				1.67025	7.26407
1.41364	6.6804				1.70036	7.08273
1.36248	5.81549				2.5099	7.59954
1.50732	6.60887				1.87852	7.29062
1.1284	4.71945				1.77989	6.52005
1.37585	7.02578				1.98767	5.50065
1.30963	6.10559				1.67025	6.14849
1.23147	5.88645				1.89609	6.91844
1.42943	5.3485				1.90135	6.94139
1.51055	6.29224				2.13456	7.10074
1.52634	6.38045				1.83506	6.73953
1.36248	6.22869				2.04485	6.77147
1.29403	5.14874				3.18353	12.1929
1.80509	7.65592				1.84559	6.76363
1.4216	6.93088				1.65205	6.69795
1.34869	6.96601				1.78845	7.16577
1.57887	6.97421				1.8441	6.69512
1.25527	4.34514				2.48945	5.45221
1.45209	7.31189				1.74005	7.69363
1.90266	5.10551				1.7676	6.16416
1.39724	5.90199				1.72656	6.11898
1.31973	6.48046				1.9425	7.26948
1.1284	5.83879				1.84261	5.52914
1.58973	6.17216				1.70243	7.7013
1.2667	5.80787				1.97128	6.371
1.5325	6.69675				1.81796	6.16259
1.4484	5.37881				2.2512	6.48053
1.65205	7.05175				2.01267	6.06339
1.39724	4.76694				4.78055	7.96426
1.31471	5.12813				4.73208	13.0659
1.45209	5.2164				1.71867	7.37424
1.37585	6.75631				1.68124	6.2771
1.95424	6.3279				1.88941	7.34143
1.45209	5.61149				1.69827	6.3167
1.27784	4.20188				1.98552	8.05941
1.44467	6.65233				2.64856	7.8409
1.19976	5.03716				1.80182	7.179
1.27784	6.68323				1.83809	6.39978
1.96341	7.51998				1.76582	6.77477
1.17955	4.64488				1.70655	6.22098
1.2833	5.65054				2.59133	10.007
2.0187	6.73401				1.91551	5.46152
1.46657	5.30576				1.60552	6.64317
1.30449	4.78737				1.7457	6.56726
1.38453	5.51961				1.98118	6.60639
1.4484	5.7778				1.71667	7.03829
1.29403	6.91205				1.83809	6.17036
1.29929	7.12206				2.01267	6.62555
1.4216	6.64126				1.98444	7.27298
1.16554	5.20648				1.48058	4.85795
1.36248	5.67639				1.8396	5.65469
1.49748	5.65205				1.76042	9.13944
1.21906	5.94778				1.72066	5.62444
1.27784	5.47265				2.1712	5.8844
1.2667	5.1388				1.80835	6.05921
1.43712	6.1909				2.4014	4.31842
1.5977	7.96503				1.74194	6.94659
1.27231	6.01829				2.17886	7.71941
1.43329	5.43285				2.42553	6.62408
1.34869	6.17858				1.91929	5.23021
1.16554	5.90221				1.80672	6.6016
1.4216	7.74184				1.92304	6.9452
1.49415	4.99435				1.68341	5.92474
1.5649	7.58197				1.74382	5.97427
1.15106	6.38341				1.75679	6.13159
1.4216	6.11949				1.80182	5.54246
1.2667	6.63526				2.08092	6.32598
1.4096	5.44357				1.91297	6.35877
1.27784	5.6609				1.90655	5.82147
1.35334	8.27726				1.62076	6.41654
1.77466	6.93111				1.7457	5.85572
1.44091	6.11451				1.81158	7.16885
1.34869	5.32521				1.87714	6.62525
1.48402	6.74474				2.03052	6.55761
1.44091	5.50181				2.1174	7.2562
1.38881	6.85069				2.03246	6.40937
1.45939	7.3934				1.77989	7.69216
1.43712	4.97033				1.84111	6.97866
1.15836	4.46997				1.79518	7.43006
1.43329	5.92962				2.26501	6.68888
1.41364	5.44385				1.8515	6.26913
1.55919	6.49264				1.69827	7.00136
1.48402	6.15631				1.68341	6.16963
1.41364	4.36695				1.80509	7.41334
1.52943	5.61676				2.16696	6.21049
1.52634	5.05484				1.51375	5.67957
1.61574	7.24804				1.81954	7.14497
1.33445	6.24958				1.71667	5.62295
1.59506	6.56115				1.7457	5.39865
1.35793	4.8393				2.43902	8.68946
1.19312	5.5454				2.03535	5.99805
2.00449	5.66957				1.70036	7.8015
1.66801	7.28813				1.84708	6.8561
1.54158	5.75941				1.61066	5.7649
1.42553	4.45209				1.81796	5.53429
1.63306	6.88613				1.92179	6.46688
1.60293	7.57228				1.69408	7.17521
1.54456	6.41388				1.63789	6.7797
1.1726	7.1093				1.91803	7.88129
1.344	6.76736				1.64028	5.67877
2.27894	6.52267				2.08863	7.64247
1.74005	7.78166				1.94488	7.32382
1.38453	7.10224				1.98444	5.78107
1.62818	4.84905				1.8515	6.40133
1.22531	6.44172				1.86451	8.81909
1.22531	4.50479				2.05415	7.49537
1.11261	6.74565				1.85588	5.99018
1.54158	6.1102				1.90655	6.89823
1.96114	7.39005				2.2512	6.14297
1.62572	6.55576				1.75312	5.47842
1.50732	6.30054				1.76938	7.14147
1.41764	5.83588				2.71265	6.13381
1.34869	5.83272				1.90655	6.96628
1.44467	6.29579				1.78505	5.23968
1.55919	6.8281				2.0835	7.52042
1.4908	5.57309				2.07129	7.17413
1.344	4.64445				2.02563	7.81605
1.42943	7.20354				1.74382	6.03184
1.31471	6.51445				2.28655	7.32758
1.1284	6.61982				1.78505	5.75044
1.38453	7.47552				2.09538	7.72193
1.5563	7.2967				2.08522	5.75471
1.4096	5.95798				2.92515	10.891
1.21906	4.40539				1.73432	5.84524
1.57611	6.16078				1.89476	7.51619
1.20629	6.22953				1.96114	6.19685
1.30963	5.96215				2.1634	6.49086
1.30449	6.96207				2.04953	6.98916
1.21906	5.70258				2.28058	7.61381
1.07918	5.35758				1.74382	7.11773
1.62325	5.67377				1.86165	6.53323
1.57887	5.27326				1.72263	6.94605
1.37585	5.6807				2.1118	7.79903
1.4484	7.52859				1.80996	7.08982
1.1284	6.29128				1.66351	7.34662
1.33925	6.13191				2.06685	6.70983
1.24944	6.49142				1.67247	5.92255
1.7246	4.1092				1.79014	6.67703
1.30449	5.44115				1.92179	6.25814
1.39724	5.83559				2.13072	7.99304
1.38021	6.26847				1.71265	8.05001
1.34869	7.38123				1.884	6.38702
1.73815	8.25986				1.71467	6.32167
1.45939	6.22227				1.82892	5.65235
1.47012	5.9709				1.7676	7.809
1.62818	6.93203				1.82269	6.56678
1.9746	6.81135				2.00552	7.66884
1.3296	5.3958				1.97128	6.03235
1.4484	6.79375				2.15691	6.12249
1.56205	6.29825				1.73624	7.44505
1.29403	6.39962				1.80835	5.86188
1.17955	5.74889				1.83809	6.41474
1.72066	5.37883				1.50079	4.39437
1.64503	5.71616				1.82582	7.02898
1.35334	4.85155				1.67247	6.12307
1.48058	4.46218				1.8441	4.75928
1.69827	5.95428				1.78505	5.5919
1.15106	6.76882				1.97016	6.95812
1.75861	6.94591				2.63789	6.6644
1.07918	5.1088				1.74943	5.87693
1.31973	7.01454				1.90913	6.68302
1.38453	5.59764				2.02955	8.43168
1.73046	5.49944				1.74382	5.07168
2.00962	7.84342				1.80835	7.25484
1.62572	6.94305				1.78333	7.14218
1.41764	4.25406				1.68984	5.86619
1.26102	5.07907				1.77291	8.94622
1.25527	5.48637				2.58215	6.26716
1.31973	4.47912				2.27342	7.25908
1.29929	3.4703				1.64503	6.58027
1.77115	9.57322				1.83506	7.75107
1.43329	5.76273				1.87017	7.60933
1.84559	7.11697				1.80017	7.34934
1.33445	7.05263				1.79518	6.06055
1.51375	6.70606				1.86593	6.02681
1.20629	5.47836				1.73815	6.98678
1.38453	5.23699				2.19778	7.73361
1.4096	6.8852				1.7457	7.5496
1.41364	4.78475				1.94012	5.265
2.00139	6.97714				2.37055	7.57522
1.5649	5.86329				1.68124	5.93306
1.2667	5.55975				1.78333	5.86328
1.27784	7.32397				2.64408	6.14484
1.24353	5.15981				1.86735	7.7077
1.47712	7.42061				1.78333	8.59954
1.35334	5.70041				1.80346	5.20222
1.48742	6.80724				2.17886	7.14466
1.48058	4.63871				1.73239	6.37504
1.1726	5.57865				2.23086	7.31988
1.33445	6.502				2.05507	7.43608
1.37585	4.97485				1.78333	5.48008
1.36698	5.6188				1.60032	7.65686
1.45939	5.5789				2.30242	6.29966
1.1726	6.22924				1.71467	5.86347
1.31471	6.42104				1.74005	7.51009
1.47363	5.06057				1.84856	5.78187
1.23754	4.91045				2.2284	7.19144
1.58433	6.78807				1.76042	7.58055
1.344	5.23924				1.63063	6.01562
1.45576	4.97124				1.91551	6.53839
1.42553	5.49932				1.92179	6.907
1.61321	6.4479				2.19712	6.35126
1.85297	7.13325				1.71063	5.88039
1.4014	6.61908				1.88536	7.14265
1.38021	6.17225				2.0187	6.06034
1.4216	4.89159				1.93772	6.7462
1.50079	5.5799				1.81478	7.90877
1.32469	5.75667				2.22157	6.47673
1.70036	6.36685				1.74005	7.17617
1.54158	6.25271				1.73046	5.68016
1.1726	4.17664				1.77989	5.90216
1.04297	6.14382				2.89169	10.1892
1.77641	7.64677				1.64266	5.79032
1.2833	5.49467				1.98336	6.5218
1.21272	5.6493				1.57334	6.89777
1.89476	7.2635				2.05231	7.32663
1.77989	7.30221				1.66577	6.02833
1.33445	6.27609				2.13303	5.14184
1.47712	5.37244				2.39641	7.99448
1.48058	6.39533				1.82112	6.16268
1.45209	6.08446				1.78161	6.30787
1.72263	5.01708				2.22094	6.6974
1.35334	5.7644				1.90526	7.73637
1.21272	4.39793				1.94724	6.5074
1.4014	6.41211				1.74005	6.02347
1.27784	4.42614				2.03149	5.93303
1.64972	4.50955				1.75679	7.05069
1.26102	5.2852				1.67025	7.1718
1.47712	7.55356				1.92428	6.29799
1.2833	6.26534				1.85003	6.70335
1.45209	7.14048				1.96227	6.46308
1.33925	4.99795				1.79685	5.46233
1.4216	6.29187				1.82269	8.4543
1.45209	7.61599				2.52197	9.1494
1.26102	5.29559				2.07569	6.82187
1.5563	6.78301				2.07831	9.34814
1.54456	6.43182				1.87714	6.26752
1.32469	5.05608				2.52943	10.7204
1.37585	5.75401				1.98552	6.7231
1.34869	5.36001				2.49582	7.42006
1.77291	6.87665				2.00655	5.36313
1.31471	5.79849				4.54561	14.4251
1.44091	7.08656				2.35793	6.28758
1.54456	5.8551				1.92552	6.69355
1.27231	5.40453				2.05046	7.5378
1.37144	6.42207				2.52851	9.90131
1.4014	6.5332				1.832	7.07838
1.50732	4.9386				1.7676	5.30601
1.32469	6.11808				2.25527	7.26215
1.43712	5.84633				2.02169	5.70759
1.65437	6.41241				1.9425	7.50808
1.2833	6.04922				1.68984	5.65613
1.41764	5.97357				1.73046	5.75545
1.68771	4.00687				2.14588	9.39876
1.50079	6.40008				1.77815	6.3909
1.46657	6.93256				1.84708	6.88499
1.51055	5.84391				1.77989	7.88402
1.5325	5.73126				3.42908	11.7765
1.52009	6.24215				2.15473	7.20984
1.52323	6.11613				2.41963	5.75995
1.89076	9.85753				1.97571	6.32977
1.33445	4.76199				1.66801	6.52219
1.61321	8.23909				1.73432	5.47931
1.58973	7.56684				1.77641	5.75489
2.30294	6.73155				1.83046	5.78417
1.47712	6.14604				1.67025	7.37115
1.67025	6.22728				1.61066	5.9013
1.65896	7.07102				1.95885	6.73897
1.49415	6.02623				1.76042	5.91001
1.37585	5.14658				1.79851	6.12536
1.39724	6.73455				1.90913	6.9081
1.5649	4.60405				1.86308	7.31893
1.42943	5.09368				1.79183	6.60705
1.42553	5.23288				1.83506	6.8098
1.49748	5.05506				1.80509	6.01078
1.4484	6.23885				1.73239	7.10976
1.41764	6.04787				2.26557	4.14049
1.52943	5.31583				1.51055	6.47046
1.71265	6.58226				1.99826	6.36985
1.40552	5.11828				1.75128	6.68505
1.27231	5.72619				1.89741	7.46672
1.60293	6.90202				1.70449	8.11435
1.61826	6.86299				1.95885	7.29414
1.5924	6.49732				1.82269	7.45911
1.36248	6.58199				1.85588	8.42748
2.05415	5.60968				1.87017	7.14131
1.43329	5.75234				1.79014	6.37786
1.37585	5.70057				1.78505	6.95222
1.5563	6.86072				1.80346	6.76338
1.51375	6.05038				1.84261	7.1437
1.45939	4.57277				1.65205	6.16434
1.90655	4.85499				1.85443	7.22947
2.25585	5.37796				2.33009	7.37077
1.37585	5.27653				2.1733	7.82782
1.4014	7.18311				2.38496	5.77239
1.51055	5.44922				1.81954	5.48812
1.4096	5.65801				1.81158	7.05627
1.3296	5.39419				1.80509	5.65934
1.2667	4.87891				1.88941	7.34131
1.80017	5.37202				1.4908	5.55445
1.54158	6.44502				2.19976	8.56545
1.25527	5.31676				1.74382	5.90041
1.60032	6.52709				2.01166	6.75962
1.64266	6.54637				1.77115	5.47781
1.47363	6.19979				2.09286	7.18647
1.54753	5.52125				1.94841	6.56407
1.42943	6.71209				2.1823	7.43349
1.62572	6.68115				2.2178	7.39616
1.72066	5.75906				1.88807	7.35
1.45209	7.63068				1.95424	8.02035
1.32469	6.18167				1.60552	5.29422
1.31471	5.11806				1.93651	7.05087
1.81318	6.41345				1.85588	6.44054
1.54456	5.60336				1.74194	6.06822
1.63789	5.56371				1.82582	8.04727
1.48742	5.36044				1.99616	7.6794
1.48402	5.70404				1.85297	6.49862
1.71667	7.63308				2.02366	8.99459
1.51375	5.77511				2.02465	6.26916
1.74757	6.76318				1.76938	5.71263
1.58433	6.13886				1.82737	5.60307
1.832	6.60099				1.91297	5.92183
1.5325	6.41743				1.84111	6.16053
1.1726	5.66035				2.26727	7.04173
1.25527	6.37332				2.08178	7.19947
1.45576	4.78239				2.31521	8.10691
1.34869	6.15039				1.91041	7.01128
1.27784	6.24709				1.72656	7.32467
1.39305	5.94411				2.154	6.73421
1.47363	7.9711				1.77641	7.34036
1.4096	6.53449				1.71867	6.1783
1.31973	6.03276				2.25873	8.11721
1.344	6.64063				1.63306	7.55355
1.6081	7.36564				1.87714	8.54042
1.5325	6.4272				1.94369	6.87291
1.45209	3.97832				1.76938	5.95176
1.93409	8.24745				1.86451	5.88254
1.13609	3.08872				2.27674	8.23342
1.23754	5.81842				1.60293	7.01613
1.88807	4.49778				2.72006	6.19585
1.35334	6.10092				1.73432	6.6195
1.51055	6.68967				1.98874	5.43935
1.52634	8.05192				4.72423	9.64572
1.54158	5.13314				1.77989	6.24982
1.27784	4.32851				1.80835	7.95623
1.39724	6.10267				1.84856	6.66907
1.35334	6.07227				1.84111	8.04045
1.27231	4.91373				1.78333	5.9111
1.78333	7.60319				2.17886	7.12207
1.19976	4.95863				1.70036	6.7369
1.32469	5.69766				1.86165	7.26265
1.44091	5.97666				2.24413	5.73931
1.30963	6.7105				3.66097	6.27876
1.48742	7.79651				1.50732	5.72468
1.4014	5.20428				1.80017	7.62507
1.66124	6.06108				1.79351	5.47486
1.69827	7.98145				1.91297	7.26491
1.45576	3.56066				1.96904	6.96009
1.41764	5.9067				2.04013	8.67856
1.38453	7.44367				2.27453	7.31743
1.344	4.90638				2.09454	5.28101
1.39724	6.18238				1.74943	7.41789
1.63306	8.72763				1.84111	8.77081
1.41764	6.44122				1.83506	7.22932
1.50079	6.70324				2.00243	7.05563
1.13609	5.62291				2.73986	10.3514
1.30963	7.01061				1.78505	6.39452
1.2667	5.38504				1.95999	7.25814
1.31973	7.42589				2.13532	5.97116
1.42553	7.10373				1.82737	4.71597
1.18639	6.2202				1.884	6.16089
1.23147	6.07349				1.82112	7.56254
1.58704	6.5821				1.83353	5.49026
1.59506	5.99807				1.75861	6.71086
1.49415	6.32997				1.87157	7.44009
1.68341	6.00832				1.77641	6.97187
1.64738	7.23678				2.35472	7.80138
1.44467	7.8009				1.79351	6.38969
1.35793	5.2913				2.27839	10.9741
1.47012	6.60433				2.07569	5.68625
1.64738	4.99151				2.66306	9.42805
1.47712	5.14869				2.1518	7.83438
1.33445	7.56226				2.83077	7.89673
1.31973	7.2121				1.74757	6.59295
1.73815	4.55029				1.77291	6.33294
1.6081	7.69569				1.92054	6.9398
1.23147	5.11025				2.25003	7.09893
1.344	6.7178				1.72263	7.2546
1.50079	6.09261				1.81637	6.78186
1.34869	5.77145				1.86593	6.35938
1.17955	6.98255				1.81796	4.98298
1.65667	9.64416				1.89209	6.59847
1.37144	6.65104				1.7246	6.54229
1.5977	5.67716				1.85878	4.18309
1.24944	4.68869				2.30397	5.2226
1.3296	7.51607				1.77989	6.84435
1.61321	5.53638				2.04013	7.30427
1.43329	6.65094				2.69932	6.39215
1.63063	6.54059				1.99721	6.28659
1.344	4.44165				1.85878	4.77345
2.22717	7.71525				1.73239	7.76785
1.66124	6.72102				2.02069	8.90299
1.33445	5.62491				1.90526	7.34521
1.69197	4.8371				2.91462	11.0379
1.4014	7.2495				2.60136	6.24585
1.65667	6.33189				1.77989	6.84296
1.30963	7.28616				2.18707	6.48195
1.50079	7.67044				1.79014	5.97876
1.69827	5.62128				1.81158	5.70282
1.81954	8.07187				2.14364	7.35497
1.3296	6.48699				1.77815	6.63958
1.16554	5.59263				1.74005	6.80682
1.52943	6.42942				1.80996	6.12466
1.65896	6.35933				1.76042	6.85794
1.344	4.78679				1.43712	4.11645
1.42943	6.92174				1.76042	6.1861
2.20107	8.40684				1.8396	6.57852
1.5534	5.91213				1.81318	6.21472
1.23754	5.38238				1.71867	5.27795
1.69408	7.22022				3.59224	10.7234
1.3296	5.63857				1.73432	6.18306
1.48742	7.34919				1.86593	6.98475
1.44091	6.27807				1.76403	6.48524
1.82892	7.04489				1.86022	6.79816
1.63063	5.90655				2.69994	11.8035
1.2833	5.79604				1.91169	6.1395
1.74005	5.43132				1.78675	7.05677
1.3296	5.6003				1.82426	6.48219
1.30449	7.19923				1.72852	5.89723
1.27784	4.73351				1.89343	6.26011
1.38881	7.0656				1.84559	6.07043
1.44091	6.25012				1.88941	7.96854
1.40552	4.97966				2.24294	9.19511
1.58704	6.64045				1.94841	7.09641
1.2667	5.76498				1.70243	7.07182
1.21906	5.70686				1.77291	5.63763
1.33925	4.59853				1.91297	6.45239
1.31471	5.53574				1.73432	6.76175
1.52634	6.66823				3.25954	13.3889
1.42943	5.96259				1.87437	6.40217
1.39305	7.21922				1.95192	8.80902
1.41364	5.24694				1.993	7.80501
1.51693	4.61293				2.60887	7.13817
1.61321	7.56715				1.93651	8.03834
1.4484	6.25262				2.2616	6.80645
1.52634	6.50437				1.69618	6.55546
1.54158	7.15121				1.89873	5.17715
1.42943	7.62935				2.68835	7.23192
1.38881	6.06399				1.92799	5.75666
1.13609	4.56732				2.3841	7.6624
1.16554	5.17188				1.993	6.64492
1.31471	5.07118				1.8799	7.08736
1.29403	5.67704				1.69827	6.24082
1.4096	5.42819				1.76403	6.41605
1.33925	6.01556				1.91169	8.5739
1.5563	5.21877				2.0177	6.70991
1.83046	6.35523				4.30105	5.86324
1.45209	5.8965				1.81796	7.48636
1.33445	6.70836				2.34447	8.3445
1.50732	6.55605				1.93288	6.4575
1.71867	4.45113				1.92552	5.62545
1.37585	4.83058				2.06685	8.91246
1.23147	5.8789				2.09871	5.84373
1.57611	7.25036				1.7246	5.82926
1.61826	6.15772				2.08005	5.79615
1.4216	6.23383				2.03822	7.13299
1.33445	4.40377				2.44392	8.07477
1.3296	6.32359				2.23147	6.5657
1.26102	5.86902				2.18503	6.87957
1.76938	6.7481				2.25758	6.00924
1.58433	5.52035				1.95655	5.48552
1.50732	5.92887				1.93531	6.48714
1.74757	7.09021				1.87714	7.31568
1.48742	5.90131				1.77291	6.531
1.55919	4.43208				1.86308	7.11657
1.38453	6.23409				1.77989	6.40439
1.36698	5.4969				1.84261	5.34826
1.71667	6.41722				1.98118	5.53816
1.75496	6.36786				1.94488	6.89011
1.38881	5.46986				1.98552	7.83941
1.36698	5.4734				2.14885	5.98513
1.4096	7.52385				1.76223	5.95934
1.55919	6.67133				1.98227	5.71491
1.64028	6.19618				1.77115	5.95982
1.3296	6.41919				2.2159	6.75805
1.75861	7.33113				1.78845	5.35436
1.44467	4.71692				1.91041	7.01261
1.47712	5.75384				2.21144	6.85709
1.35793	6.45725				2.12762	5.72156
1.4096	6.56105				2.71986	7.06182
1.4014	6.25836				1.83353	6.49255
1.77641	7.52384				2.02465	6.91122
1.29929	4.56546				2.0167	7.75316
1.31973	5.24293				1.79685	6.2089
1.1284	5.23676				1.75128	5.85064
1.50406	5.6366				2.20369	6.77702
1.50732	5.79763				2.22778	6.63562
1.49415	6.13863				2.32862	7.27639
1.71667	8.79624				4.12643	11.2975
1.35334	6.00301				1.78505	5.49243
1.85733	6.2959				1.67688	6.64598
1.74943	5.58494				1.95192	7.58772
1.42943	6.08806				1.65437	6.21831
1.41364	6.75749				2.00962	6.81285
1.30963	6.33238				1.75679	6.60606
1.65896	5.20272				1.79014	4.96577
1.30963	5.77038				1.88672	7.99753
1.24944	5.48586				1.93772	7.7379
1.74943	7.08646				1.81158	7.70069
1.21272	5.41659				1.84111	8.94995
1.63548	6.06797				1.74382	7.45925
1.32469	5.78556				2.15033	7.02003
1.64028	6.07238				2.44354	9.16978
1.25527	6.86417				1.72852	8.17092
1.49415	5.71239				1.79014	6.87607
1.4484	5.97252				1.73815	6.24898
1.43712	5.55786				1.84559	7.71201
1.70036	8.36183				1.91424	6.2926
1.4216	6.6107				1.82426	7.3509
1.96792	7.01376				3.45747	11.3945
1.2833	5.80234				1.83506	7.2653
1.35334	5.54891				1.94369	7.49065
1.45576	5.69853				2.67534	6.67886
1.66124	5.21554				2.0197	7.74078
1.58704	6.03107				1.91677	7.39401
1.20629	5.73999				2.01267	7.07978
2.32222	7.82392				2.18435	6.63023
1.4484	6.19846				2.75276	6.75204
1.33925	5.33268				1.74194	6.17875
1.60293	4.21699				2.10938	7.03186
1.44091	5.52183				1.88264	5.66811
1.36698	6.4896				1.8441	5.98418
1.48402	7.34339				2.02759	6.39536
1.1726	5.1253				2.1991	7.33494
1.344	4.90717				2.31673	8.16104
1.61574	6.4258				1.82892	7.53387
1.40552	5.90347				1.97791	6.9457
1.66351	7.71082				1.69618	4.82811
1.32469	7.06961				1.79183	8.15091
1.33925	5.62456				1.90396	6.93994
1.45939	6.25985				1.81478	8.26257
1.55047	6.65068				1.83353	5.60992
1.37144	5.7242				2.11899	8.25921
1.64028	7.63413				1.82269	6.42195
1.16554	4.03103				1.82892	7.34946
1.62572	6.15144				1.88264	6.85774
1.5563	6.39004				2.08264	7.17115
1.42553	6.27072				2.56148	5.89128
1.23147	6.54598				2.0486	7.51532
1.31471	5.50357				1.99087	6.95103
1.344	4.88538				2.24294	8.80835
1.39724	4.03359				1.78675	6.65264
1.43329	7.46196				1.81954	6.46328
1.66351	6.11975				1.72656	6.28572
1.49748	5.63599				1.78845	6.4093
1.2833	5.92833				1.88672	7.55006
1.43712	5.95263				1.67247	6.25099
1.4014	5.55249				1.79851	7.20867
1.33925	5.24383				1.75496	6.05527
1.54753	5.90826				1.75861	6.04387
1.67468	8.90053				1.89873	7.02999
1.46657	5.88914				1.98227	7.82901
1.40552	5.01583				1.9735	7.47963
1.27784	6.02598				1.90655	5.92615
1.78675	5.47403				4.30804	12.9749
1.38021	5.39175				4.57666	12.6409
1.38881	6.83368				1.87157	6.1744
2.02069	6.87031				1.92921	5.30252
1.5563	5.86829				1.94606	6.60741
1.33925	5.41333				1.78161	6.53242
1.6081	5.22866				1.58161	4.85949
1.42943	7.89513				1.73624	7.00464
1.45576	6.07775				2.14513	6.7452
1.39305	7.33965				1.7457	6.3281
1.48058	4.32914				1.78333	5.12947
1.31471	6.2934				1.99511	5.89957
1.42943	6.15065				1.80672	5.71505
1.43329	5.37045				1.95885	6.27952
1.65896	6.68428				1.90266	8.10607
1.38453	5.63313				1.54456	4.53963
1.42943	5.99525				1.81478	7.7146
1.60032	7.53267				1.91677	6.50447
1.61574	5.78703				1.98227	6.71814
1.38453	7.53953				1.96567	7.33871
1.31973	5.38396				2.68037	6.95024
1.1284	6.19785				1.94369	7.3421
2.45831	7.9711				2.26102	6.99602
1.4908	7.40489				1.60293	4.76444
1.3296	4.12987				1.77641	7.6207
1.5924	6.04975				1.94488	6.32801
1.80509	5.86892				1.86308	7.07001
1.80509	9.35157				2.30758	7.15552
1.63306	7.55959				1.95885	8.57462
1.62818	5.31254				1.82582	6.57791
1.77466	7.16975				1.69827	6.70263
1.39724	6.82608				1.8396	6.36464
1.52634	4.69704				1.98009	7.77166
1.4484	3.70408				1.85733	6.82969
1.48058	6.63567				1.8515	7.66693
1.41364	6.15911				2.0197	6.87396
1.41364	5.59332				3.83938	11.3739
1.38453	5.60275				1.72852	6.70957
1.26102	6.85195				2.68771	7.09483
1.54753	7.70899				2.46264	8.33587
1.35334	5.81789				1.884	7.2289
1.44091	5.51234				1.90266	8.15994
1.45209	7.46225				1.70449	6.71028
1.41364	6.5913				2.07569	5.87037
1.5563	6.15285				1.69827	6.37335
1.43712	6.47158				1.75496	6.34245
1.79183	7.19091				2.2178	6.06235
1.65896	5.22919				1.84856	6.34293
1.48742	7.15043				2.02366	7.53737
1.42553	6.79672				1.98009	6.30548
1.49415	6.14905				2.20434	6.97586
1.71867	5.29434				1.91297	6.6642
1.56773	5.04267				1.99511	6.61776
1.62076	6.93487				1.80182	6.51747
1.45939	5.78342				1.78845	6.5262
1.62076	7.69909				2.04202	6.50924
1.43712	6.45241				1.89741	6.9735
1.3296	3.6686				1.79851	6.01278
1.95424	6.74414				2.12294	8.12892
1.43329	5.71512				1.85443	5.97096
1.66577	5.44852				1.82892	7.55545
1.80017	7.65701				2.76277	6.4253
1.9577	7.37848				2.22032	10.9514
1.39724	5.6566				1.92552	6.74866
1.48742	6.90916				1.71867	5.21918
1.80346	6.9659				2.04953	6.6698
1.5534	7.96822				1.99616	7.13674
1.56205	6.9678				1.92799	7.81867
1.47012	5.84376				1.97791	6.46572
1.3296	3.84918				2.06506	6.97565
1.62325	7.66711				2.37716	7.86801
1.67247	8.05513				1.96114	7.75369
1.37585	6.35995				1.64266	6.01858
1.32469	4.9755				1.9577	6.33249
1.49748	7.02082				1.80182	6.46461
1.55919	6.94003				1.78845	6.25483
1.51693	7.23768				1.58433	6.07187
1.43712	6.51766				2.02465	7.64365
1.5649	6.6697				1.94369	7.29741
1.32469	5.96124				1.86022	7.08362
1.37585	6.1687				2.13609	5.25137
1.31973	6.16044				2.72283	10.0086
1.23147	4.13106				1.75861	6.69405
1.49415	5.93514				1.89741	7.42901
1.48058	6.68344				2.07306	6.1344
1.49415	7.37317				1.79183	5.92273
1.62818	7.56027				1.68124	8.31903
1.463	6.57634				1.79014	6.59308
1.43329	6.74445				1.88264	6.9305
1.71265	6.42128				1.77466	6.13593
1.30449	6.41053				1.79014	5.47702
1.62818	7.77194				2.02563	8.02977
2.20107	7.11944				1.85878	6.21091
1.39305	6.60245				1.82737	7.1156
1.45576	5.80706				1.79183	6.99744
1.31471	5.04167				2.11261	6.82634
1.37585	6.27626				1.94959	8.33933
1.60032	6.5478				1.70859	7.55429
1.71265	5.15422				2.55281	5.7018
1.46657	6.37683				1.81158	6.24669
1.15106	4.28896				1.85733	7.63768
1.77641	7.57441				2.0167	5.89414
1.38453	6.3179				1.71467	6.51876
1.41364	6.76313				1.89076	6.74487
1.5534	7.37572				1.8441	5.69998
1.72066	7.04525				1.77989	6.99129
1.76042	6.1484				1.89873	6.17463
1.51375	5.58502				2.09454	7.17451
1.57334	6.408				2.12057	7.29885
2.57749	6.82206				1.86876	7.44506
1.52323	5.34144				1.86735	7.35671
1.71265	5.74866				1.85588	5.432
1.53555	6.661				2.30963	7.5758
1.68341	5.75404				2.65575	5.93334
1.37585	6.53965				1.68771	5.18728
1.43712	6.63802				1.90913	6.67296
1.27784	6.39701				1.87157	6.95491
1.344	6.90995				1.91041	5.71518
1.37585	5.43863				1.68984	6.20861
1.4014	4.51289				1.979	6.42289
1.75496	5.83476				1.94606	6.56753
1.27784	5.78752				1.92799	5.4089
1.45576	4.99938				1.78333	7.63748
1.86451	6.93297				1.73624	6.09452
1.40552	5.88703				1.74943	6.51599
1.37144	4.53267				2.12057	7.49367
1.47363	6.95505				1.74382	6.46932
1.54456	6.75396				1.72263	6.11604
1.37585	6.4067				2.11421	7.05955
1.463	6.97678				1.80509	7.00936
1.57887	5.55528				2.07394	7.13426
1.33925	5.28037				2.00449	6.26683
1.42553	6.31137				1.87576	6.90814
1.30449	5.68181				1.8515	6.62352
1.69408	6.51553				1.72066	6.80022
1.40552	5.53234				1.69827	7.03454
1.57887	7.74504				2.0157	6.32584
1.19976	5.65607				1.91424	7.59993
1.36698	4.66236				1.93044	7.56801
1.82892	7.6981				2.15764	7.40653
1.38453	8.07553				1.69408	6.94725
1.3296	6.62183				1.89609	7.1555
1.54456	5.72156				1.74943	6.1997
1.50079	5.26663				2.00449	6.20669
1.3296	5.37501				2.89542	9.48821
1.76582	6.71165				1.75312	7.60817
1.43329	6.16956				1.9425	5.18925
1.66351	6.62165				1.79518	5.32504
1.44091	6.99863				1.99826	7.7484
1.45209	6.72588				1.68124	6.12959
1.39305	5.38502				1.78161	5.8984
1.44091	5.46545				1.96114	5.88616
1.40552	4.76455				1.74757	5.95956
1.82892	7.38135				1.80017	6.44999
1.33445	5.24032				1.87297	7.26873
1.16554	6.81958				1.98227	7.5121
1.58433	6.28853				1.81796	6.99294
1.33445	6.02388				1.88807	5.76785
1.31973	5.70357				1.88941	6.77025
1.33445	5.74267				1.87714	6.73856
1.29929	6.3543				2.20952	8.3722
1.20629	4.54553				1.84708	6.4291
1.42943	6.60029				1.94724	6.54226
1.4484	5.78361				2.00655	5.91163
1.53555	5.81603				1.72066	6.17299
1.44467	6.61144				1.94488	6.94315
1.14364	5.80371				1.79685	6.72105
1.344	6.62873				2.52354	5.49834
1.43329	6.21599				2.09871	6.80134
1.47363	6.86082				1.91041	5.63709
1.46657	5.69681				1.72066	6.11088
2.30501	8.37286				1.75679	5.45325
1.66351	8.34152				1.90396	9.0817
1.2887	6.08884				1.94959	6.2523
1.15106	4.25734				2.33397	7.67786
1.37585	7.4388				2.18024	7.43629
1.71467	8.09547				1.75861	6.49018
1.95192	4.48748				2.0197	8.21379
1.54753	7.67684				1.8515	4.61134
1.60032	6.06552				1.37144	7.0332
1.16554	4.90345				1.77815	5.47582
1.23147	5.22599				1.77641	5.50076
1.94488	7.92315				1.71063	6.4507
1.50406	6.07148				1.91929	6.28497
1.70449	4.79867				1.7457	6.36728
1.51693	5.20881				1.79351	8.63592
1.52634	5.50553				1.83046	6.466
1.50732	4.70826				1.92552	7.42415
1.30449	7.96384				1.86451	5.47437
1.36698	5.52202				1.86451	5.64824
1.48402	5.87215				1.78675	6.70867
1.5924	6.93335				1.90913	7.35903
1.39724	7.6908				2.1726	6.84205
1.38453	5.93331				2.00243	6.80566
1.52009	5.05212				1.96904	9.22302
1.993	7.96331				2.25295	9.15204
1.1284	6.81251				1.76042	6.10967
1.5977	6.4227				1.91169	6.721
1.2887	5.4751				1.81796	7.09932
1.19976	5.1149				1.83506	6.97894
1.61826	6.52148				1.97571	6.46163
1.25527	3.82614				1.79351	5.64754
1.31973	6.72828				1.84856	5.97275
1.31973	6.45602				1.85588	7.46381
1.37144	6.41581				1.76223	6.47247
1.4014	7.11547				1.94488	6.64429
1.30449	4.61873				1.832	6.31632
1.75496	7.3708				2.01267	6.86099
1.74005	7.28903				2.27342	8.17263
1.61574	6.85961				1.80509	7.10834
1.24353	6.18437				1.64503	6.74712
1.12057	6.02491				2.13532	9.52368
1.43329	6.66443				2.08522	8.06261
1.17955	8.42093				1.80996	7.91074
1.35793	4.90795				2.00243	6.58995
1.29403	5.28859				1.74382	7.52318
1.85733	8.26997				1.83809	6.7485
2.12294	6.42082				1.68556	7.87101
1.45576	5.48683				1.77641	5.97649
1.52943	6.76256				2.0167	6.57815
1.45939	7.17646
1.4096	5.64231
1.38453	6.05319
1.47012	5.0262
1.47012	9.30511
1.62325	6.199
1.2667	5.45994
1.68771	4.98471
1.4096	7.15079
1.15836	7.29368
1.4484	6.52024
1.3296	7.86696
1.44091	6.54124
1.344	4.63222
1.54158	4.50242
1.44467	5.11428
1.2833	5.83679
1.45209	5.73696
1.46657	6.75151
1.49415	6.02761
1.42553	6.61118
1.38881	6.40448
1.77291	7.11851
1.29929	3.81958
1.16554	5.88389
1.33445	6.34848
1.23754	6.99716
1.51055	4.06108
1.4484	6.03256
1.53555	6.21301
1.7246	6.50553
1.38453	5.90152
1.40552	6.46627
1.39305	6.98444
1.12057	6.90393
1.66577	7.33726
1.60552	6.99014
1.68341	8.88426
1.57334	5.19697
1.2667	5.22929
1.55919	6.53732
1.29929	6.18981
1.63789	6.29489
1.50079	5.33119
1.26102	4.64982
1.64028	6.26641
1.42943	7.35344
1.65437	6.31661
1.2833	5.71413
1.48058	5.45972
1.25527	5.1141
2.06416	6.08864
1.34869	5.68086
1.88264	6.52656
1.5325	6.53994
1.36698	5.05956
1.67025	7.86167
1.61826	5.76836
1.76582	6.47753
1.43329	6.45485
1.33925	6.24506
1.36698	5.74855
1.47712	5.40053
1.5649	6.06503
2.08693	5.81093
1.74005	7.44271
1.41364	6.63895
1.42553	8.47614
1.33445	5.0076
1.55919	6.36294
1.5563	6.36728
1.57611	5.84401
1.61321	6.13684
1.43712	6.49861
1.31471	4.69131
1.62572	7.11291
1.79014	6.06719
1.26102	4.84939
1.54158	4.85688
1.30963	5.25185
1.31973	5.46733
1.37585	5.34478
1.31973	5.83706
1.3296	5.47421
1.4014	7.71877
1.4216	6.45474
1.4484	6.32086
1.35334	5.63877
1.52323	6.43878
2.54427	6.16178
1.74194	7.02866
1.50079	6.44686
1.40552	6.71902
1.31471	5.86817
1.4908	5.85042
1.70243	5.65234
1.32469	3.913
1.46657	8.2181
1.45576	6.81656
1.38453	6.43265
1.93409	5.36829
1.463	6.37898
1.55919	4.71519
1.60552	5.81446
1.63548	4.79166
1.50406	5.97478
1.73815	5.55474
1.36248	6.92389
1.36698	4.53105
1.54753	9.04601
1.60293	5.37461
1.33445	6.15606
1.4484	5.54685
1.72263	7.53888
1.4484	7.14043
1.38881	6.4992
1.62325	7.62491
1.68771	7.5074
1.33925	5.3391
1.463	6.29494
1.30449	7.30232
1.38453	5.35747
1.88672	8.0636
1.21272	6.44317
1.54158	6.29896
1.30449	6.32016
1.48402	7.51466
1.64266	4.7148
1.19312	7.74602
1.53857	6.66158
1.31973	5.98575
1.4216	6.6669
1.39724	6.41965
1.38453	6.52561
1.50079	6.6225
1.55919	6.18643
1.4014	5.6825
1.45939	6.08576
1.39724	4.82598
1.30963	4.8024
1.30963	4.92738
1.3296	4.97637
1.49415	6.9879
1.4096	4.13371
1.32469	5.11644
1.38453	5.04136
1.18639	5.80274
1.51375	5.78241
1.38021	4.0373
1.35334	5.66601
1.38453	6.83891
1.33445	4.73468
1.94959	5.84479
1.44467	5.19317
1.54158	4.84112
1.35334	5.52894
1.76042	6.38228
1.34869	5.78557
1.36248	6.83896
1.30963	5.25916
1.99616	7.7643
1.4908	7.60872
1.41764	6.19955
1.30963	5.65886
1.39724	4.61939
1.38881	5.2832
1.36698	6.80219
1.61321	6.8142
1.33925	6.04212
1.41364	5.33556
1.69408	6.3823
1.37585	5.92795
1.2833	6.59101
1.61826	6.5772
1.34869	4.70148
1.5563	7.6563
1.5924	5.25619
1.25527	5.14571
1.52323	6.00581
1.20629	5.28548
1.44467	7.41834
1.30963	6.19272
1.37144	5.99679
1.73624	7.68004
1.76582	7.44234
1.5325	6.20575
1.47363	6.21962
1.23754	5.46344
1.27231	5.59511
1.05231	6.25332
1.36698	5.78991
1.51055	5.25651
1.41764	6.62824
1.2887	6.99438
1.36248	4.67081
1.39724	6.97038
1.2667	4.67238
2.35564	5.77628
1.54158	5.14708
1.42553	4.992
1.48742	7.31503
1.32469	4.80184
1.40552	6.26245
1.6081	6.47446
1.94959	4.53947
1.35793	6.77808
1.41764	6.90977
1.5977	5.81718
1.79351	7.57414
1.68771	6.58535
1.85003	5.55943
1.38021	6.30402
1.45209	5.05713
1.45576	7.46077
1.39724	6.15072
1.39724	6.49155
1.38881	6.75065
1.50732	7.24526
1.344	4.5335
1.53555	6.46568
1.41364	6.55576
1.4216	6.43989
1.29403	6.0499
1.5325	7.00813
1.48742	6.20261
1.37144	5.53743
2.45939	5.56194
1.5325	6.271
1.31471	6.45276
1.37585	6.31387
1.43329	6.46858
1.08778	6.04294
1.41364	6.44703
1.49415	6.53625
1.37144	5.45269
1.31471	5.24685
1.38021	5.67287
1.64738	6.30109
2.06774	5.28759
1.35793	7.02022
1.78333	7.7725
1.48742	6.94971
1.3296	6.33711
1.48742	6.71807
1.20629	5.07422
1.65896	4.28689
1.39305	5.67466
1.5563	6.74077
1.21906	6.81736
1.42553	5.9763
1.33445	4.31522
1.43329	5.7675
1.77641	7.23043
1.35793	5.63726
1.63548	6.91302
1.69197	6.9958
1.5534	6.12946
1.48402	6.97494
1.46657	6.97463
1.45576	6.23056
1.66801	6.79349
1.72852	5.86504
1.46657	5.71403
2.05231	6.97202
1.39724	6.48168
1.56205	5.47484
1.35334	5.59712
1.73815	7.32133
1.52943	4.4459
1.44091	6.88862
1.6081	5.4489
1.4014	7.1494
1.88672	6.67349
1.55919	7.16108
1.2667	4.79693
1.29929	4.67558
1.56205	6.43553
1.5977	6.78297
1.39305	5.95263
1.4484	5.48111
1.73432	7.31881
1.42943	6.5936
1.09621	7.8598
1.58704	6.44494
1.47712	5.13734
1.27231	6.22098
1.38021	6.19726
1.3296	6.32836
1.57611	6.5652
1.20629	6.05255
1.29403	5.54605
1.37144	4.89026
1.03342	7.0244
1.24944	5.3998
1.48742	5.21677
1.76042	6.5518
1.32469	4.7798
1.33445	5.46532
1.37144	6.38636
1.31471	5.7471
1.36698	8.19071
1.33445	6.35194
1.65667	5.98506
1.36248	5.32721
1.38453	7.30456
1.37144	6.48344
1.48058	5.36706
1.47363	7.31495
1.62818	6.63382
1.37585	6.11358
1.2833	4.81694
1.4014	7.12594
1.47712	6.30521
1.4096	6.1431
1.38021	6.69431
1.48742	5.76434
1.46657	5.99226
1.36698	5.43104
1.39724	5.34659
1.81796	6.66749
1.47363	5.8302
1.4484	6.13205
1.31471	6.18774
1.72066	5.95937
1.36248	6.26991
2.13226	6.93278
1.33445	5.84988
1.93531	5.89158
1.4216	6.38785
1.42943	7.46993
1.76403	6.48482
1.27784	6.12202
1.34869	5.61525
1.58161	6.27581
1.4014	5.20595
1.57334	5.97123
1.93651	8.69608
1.45209	5.72902
1.38881	6.16014
1.70036	7.0591
1.47012	6.69149
1.34869	6.6423
1.34869	5.78247
1.66577	9.79078
1.44091	4.50498
1.31973	5.33807
1.34869	5.88791
1.42553	3.79329
1.72656	7.34333
1.61066	5.80107
1.25527	5.88137
1.44467	6.66261
1.95308	5.88546
2.26501	6.02376
1.27784	4.84784
2.3242	6.30636
1.08778	5.76743
1.23754	4.77657
1.43329	7.00346
1.45939	5.82876
1.08778	6.65291
1.32469	5.18526
1.89741	5.70754
1.53555	6.03635
1.64266	7.01723
1.463	3.96543
1.24944	7.49241
1.344	6.77896
1.36698	5.50702
1.54158	5.82065
1.08778	5.81277
1.45209	4.69431
1.37585	7.5241
1.67906	7.58232
1.3296	6.10984
1.84261	8.99401
1.29929	5.00548
1.38453	4.19804
1.61321	7.84258
1.4096	6.82323
1.43712	5.17217
1.37585	6.9967
1.57887	6.20544
1.30963	6.87572
1.34869	6.86309
1.85003	7.23204
1.2833	5.28829
1.24353	5.43711
1.5649	4.73794
1.63306	6.90844
1.92304	6.27971
1.4484	7.12268
1.86876	7.09311
1.33925	6.23814
1.51375	7.48047
1.45576	6.34982
1.38881	6.12746
1.82112	8.02782
1.39724	6.60906
1.46657	4.37723
1.27231	5.41807
1.7457	7.25126
1.83809	6.32462
1.31973	5.74463
1.23147	6.10276
1.35793	5.53155
1.69408	6.21877
1.4908	4.99224
1.63789	5.66961
1.36698	6.47942
1.79183	6.89403
1.26102	5.27097
1.89741	4.73207
1.5325	4.63102
1.2887	5.57335
1.47012	6.1547
1.4096	6.11698
1.37144	6.07513
1.81478	5.41914
1.50406	5.87136
1.39305	5.90298
1.43329	6.04597
1.49748	5.54873
1.48742	6.53225
1.27784	6.70606
1.344	5.7649
1.61574	6.43482
1.35793	6.69051
1.63306	7.03694
1.06145	5.76877
1.33445	6.8502
1.09621	4.61756
1.5649	5.77209
1.62325	7.25955
1.45209	6.37416
1.344	5.42063
1.344	4.20849
1.5563	5.29267
1.6081	5.79868
1.42943	6.15812
1.51055	7.16751
1.56773	7.3926
1.54158	7.20407
1.52009	6.25456
1.57887	7.37221
1.29403	5.2742
1.36248	5.93785
1.2887	5.21106
1.67468	6.42004
1.63789	4.3557
1.23147	5.97461
1.80996	7.43365
1.72066	7.61327
1.25527	5.17205
1.53857	5.33559
1.38881	6.67663
1.47012	6.17969
1.64738	6.03225
1.49415	5.4267
1.47012	4.58507
1.41364	6.50232
1.25527	5.41302
1.73815	4.92007
1.45576	6.3678
1.51693	6.37094
1.33445	7.45864
1.21272	6.48154
1.8515	4.26898
1.47363	6.30544
1.21272	5.24328
1.56773	4.92262
1.45939	6.37257
1.53857	8.10213
1.76042	7.40854
1.30449	5.59467
1.36698	5.41438
1.51055	6.28489
1.35793	7.5189
1.08778	6.22074
1.46657	5.61419
1.63789	6.30729
1.71467	4.29104
1.46657	6.54749
1.47712	6.52088
1.70243	8.17387
1.38021	7.32396
2.49549	7.84928
1.32469	4.97399
1.46657	6.63847
1.74382	6.98552
1.52009	6.06496
1.3296	5.91894
1.73815	8.34041
1.26102	5.00447
1.52323	5.36814
1.64738	7.17015
1.49748	6.02348
1.53857	7.35958
1.35334	5.75551
1.60552	6.56451
1.61574	5.53427
1.35793	4.87142
1.75128	6.04259
1.4216	5.28139
1.41364	5.34278
1.50406	5.7133
1.23147	6.17036
1.52634	5.60092
1.24944	5.90699
1.5534	6.54436
1.31973	6.07035
1.39305	5.56826
1.49748	5.9606
1.5534	7.03882
1.23147	4.84511
2.04673	4.63631
1.55047	7.50153
1.63548	8.06306
1.21906	5.67984
1.80835	7.30638
1.36698	6.54081
1.45209	5.00541
1.42943	4.14491
1.70859	6.91989
1.4908	6.16328
1.51693	5.72787
1.70655	6.60293
1.54753	6.2608
1.78505	5.92767
1.29929	6.50022
1.42943	5.68664
1.48058	5.86714
1.53555	5.95182
1.2833	5.40111
1.54158	5.65032
1.25527	5.35094
1.27231	4.67298
1.4908	6.34065
1.33445	6.15314
1.51055	6.86019
1.30449	3.86191
1.57334	6.74213
1.4014	6.8294
1.4908	5.26677
1.4484	5.73228
1.38021	5.84034
1.58433	5.13061
1.64028	6.19117
1.47012	7.05698
1.53555	8.39018
1.52943	6.6168
1.54158	5.72629
1.55047	6.22011
1.43712	6.22749
1.72066	6.77641
1.35793	5.68361
1.47712	6.27356
1.52323	6.25607
1.60293	6.98904
1.45939	6.46396
1.62076	7.14409
1.72852	6.80714
1.25527	5.48617
1.71867	6.4177
1.47012	5.76727
1.3296	5.40341
1.3296	5.74809
1.64503	7.0155
1.50732	5.70756
1.44467	4.36718
1.45209	5.72138
1.77815	5.82182
1.66801	7.27349
1.39724	6.22475
1.36698	5.581
1.71265	5.50428
1.66801	6.86692
1.64738	7.0049
1.35793	5.70179
1.5534	5.43231
1.73624	7.32819
1.48058	7.59526
1.54158	6.32804
1.73046	8.30383
1.2887	7.49478
1.52634	4.36254
1.3296	4.90916
1.49748	6.54272
1.67688	6.67202
1.48742	7.25415
1.71867	5.75299
1.41364	5.22559
1.58161	5.34453
1.52634	6.10962
1.50732	6.36862
1.4096	5.31698
1.39305	5.6781
1.4096	7.12067
1.36248	6.64016
1.26102	5.58329
1.49415	5.43007
1.37585	6.58891
1.31973	6.62395
1.4014	6.45079
1.45576	5.39889
1.42553	5.42549
1.23147	5.79182
1.66351	7.82054
1.41764	6.40671
1.66801	7.31561
1.32469	4.03965
1.07041	7.46927
1.4014	5.56055
1.47712	6.13076
1.65667	5.08373
1.35334	5.58286
1.5977	5.51719
1.80182	6.5966
1.65437	7.78721
1.29929	5.7928
1.45209	4.52819
1.38881	6.85284
1.54158	8.12058
1.5977	6.28646
1.48058	7.10427
1.41364	5.48113
1.4014	5.64066
1.42943	6.51136
1.57334	4.48813
1.4484	6.24709
1.02366	5.59539
1.52009	6.44509
1.5563	6.23767
1.07918	5.85263
1.54753	5.90952
1.74382	6.67119
1.62076	6.61495
1.76223	6.03204
1.10449	4.40164
1.27231	5.61546
1.63548	7.75342
1.50079	6.45147
1.71867	6.93912
1.37144	6.64267
1.73624	7.82933
1.46657	5.08696
1.31973	5.48812
1.57887	5.75424
1.4908	6.44293
1.41364	4.42989
1.27231	5.72931
1.73624	6.60369
1.32469	5.84024
1.45209	6.47911
1.54158	6.61344
1.38881	5.66337
1.51693	6.08043
1.60552	6.92971
1.48402	5.86414
1.30963	5.05248
1.27784	5.12545
1.56773	5.97416
1.4096	5.33722
1.38881	4.85773
1.66577	6.86032
1.57334	6.10392
1.40552	4.7582
1.33925	5.45249
1.58161	6.16416
1.43712	6.96398
1.4216	6.27832
1.27231	4.71117
1.92799	6.16127
1.47012	6.25133
1.68124	6.74354
1.47712	6.67811
1.9554	8.46593
1.38453	5.61792
1.49415	8.08387
1.8441	7.66747
1.43329	5.8711
1.22531	6.01012
1.31471	6.41514
1.4096	5.30627
1.38021	4.92824
1.96114	5.35523
1.40552	4.75434
1.55047	6.52297
1.21272	6.60547
1.70449	7.90945
1.49748	5.60924
1.44467	6.73607
1.30963	6.26987
1.55919	6.82389
1.58973	4.93494
1.46657	5.84783
1.90784	7.08991
1.43712	6.3778
1.31973	6.43426
1.36698	7.10612
1.41764	6.70074
1.43329	7.23304
1.69408	6.78029
1.4908	6.60251
1.41764	5.36723
1.44467	6.62535
1.77466	6.11792
1.39305	4.38282
1.40552	5.09688
1.29929	5.91258
1.61321	7.28777
1.5325	6.8089
1.832	7.87729
1.5534	6.15997
1.43712	5.97335
1.41364	6.95244
1.49748	6.9844
1.59506	6.89866
1.39724	7.17171
2.04391	8.45627
1.86022	7.77269
1.63789	6.16857
1.43329	6.60683
1.39724	5.32115
1.78845	7.79507
1.43712	5.24938
1.30449	7.0769
1.2887	5.37774
1.37585	6.3398
1.38021	5.18134
1.33925	4.50699
1.33445	5.72092
1.56205	6.91327
1.39724	5.4165
1.27231	7.07348
1.39724	5.77212
1.43712	7.66643
1.54158	7.02541
1.20629	5.70864
1.38881	6.12676
1.4484	6.16569
1.42943	5.78494
1.52634	5.6675
1.61321	5.37825
1.2833	5.01319
1.4216	5.69135
1.2667	4.8035
1.41364	4.68837
1.53555	6.83658
1.39724	6.86716
1.54753	5.65348
1.42943	5.95947
1.93892	6.49496
1.53555	6.22976
1.91929	7.3546
1.9425	7.95764
1.23754	5.80074
1.29929	5.53536
1.58973	7.42213
1.64738	7.24406
1.39305	6.26202
1.37585	7.23528
1.38021	5.51491
1.2833	5.92233
1.47712	5.31988
1.48402	6.37946
1.51693	4.43758
1.38021	5.38542
1.37585	6.3682
1.72852	6.27323
1.77466	5.58227
1.49415	5.91569
1.45939	5.95309
1.48058	6.03138
1.6081	7.67371
1.46657	6.27206
1.52323	6.09144
1.67247	5.51841
1.52323	6.53693
1.45576	7.31923
1.35793	5.02549
1.35334	3.94048
1.39724	7.93325
1.10449	3.8679
1.38021	6.66625
1.30449	7.96872
1.29403	4.77701
1.11261	6.29472
1.42553	7.14791
1.35793	6.86125
1.98659	6.26292
1.79183	5.45508
1.57611	6.92197
1.35793	4.76245
1.23147	6.96987
1.54456	7.36834
1.46657	7.32949
1.83046	9.86343
1.53857	6.33896
1.10449	5.04873
1.75312	4.93545
1.4484	7.5519
1.4908	7.17844
1.79518	6.82921
1.43329	7.24687
1.80182	5.53417
1.66801	6.38721
1.06145	4.94146
1.85733	4.7658
1.39305	4.21732
1.57334	5.78371
1.47012	5.58005
1.58704	6.549
2.02268	5.64428
1.87437	7.06948
1.39724	5.38999
1.57611	6.76426
1.4484	5.56559
1.27784	4.93747
1.75861	5.45844
1.45939	7.80474
1.344	5.14066
1.2833	5.72482
1.86022	4.4602
1.33445	5.16959
1.2887	5.6898
1.42553	5.82279
1.84559	7.38163
1.40552	6.27648
1.4216	4.26879
1.42553	6.76294
1.33445	5.2302
1.43712	6.27119
1.54456	6.52793
1.49415	7.73848
1.45576	7.18261
1.22531	4.54612
1.5563	7.79155
1.2667	6.69644
1.50732	5.70079
1.47012	4.97919
1.56205	6.20526
1.43712	5.46474
1.50406	4.82567
1.80672	8.95545
1.52009	6.15845
1.69827	8.28266
1.4484	6.59416
1.71063	6.56574
1.3296	5.58757
1.72263	8.37956
1.39305	5.404
1.42943	4.36985
1.38453	6.43348
1.32469	7.04764
1.64266	8.64129
1.42943	4.96399
1.54456	7.34711
1.33925	5.98142
1.50079	6.24982
1.34869	7.33094
1.77291	7.06058
1.31471	6.28751
1.463	5.07934
1.47012	6.43791
1.30449	6.1751
1.67688	6.42921
1.72066	7.32763
1.31973	5.85723
1.62076	6.75831
1.40552	6.36047
1.27231	6.50946
1.64266	6.69994
1.2833	5.44585
1.23147	5.83916
1.35334	6.0747
1.39305	5.45502
1.58973	5.71907
1.37144	5.69536
1.42553	6.51084
1.51055	6.51638
1.35793	4.89253
1.49748	7.63075
1.88264	7.35266
1.81318	6.68614
1.31973	5.91368
1.23147	4.42556
1.32469	6.72557
1.2887	6.03127
1.98227	6.3587
1.44091	7.11208
1.52323	6.97823
1.41364	5.40696
1.33925	5.61206
1.61321	6.41386
1.57054	4.95421
1.61066	5.98986
1.5325	6.50919
1.38881	5.02763
1.64503	6.24141
1.25527	5.8203
1.50079	6.63438
1.38021	5.45634
1.46657	6.68806
1.58704	6.7245
1.38021	5.59535
1.55919	7.44173
1.64972	4.26125
1.55919	4.74287
1.29929	5.76066
1.38881	5.36089
1.31471	6.80888
1.31973	7.24732
1.70449	7.33873
2.10694	6.99092
1.86735	8.2022
1.31973	5.28704
1.53555	5.27312
1.69408	6.67521
1.69827	5.38994
1.4096	5.26187
1.79014	7.17564
1.38021	4.88666
1.06145	6.51531
1.48058	7.20611
1.4096	7.31604
1.66801	5.799
1.33445	5.60176
1.42553	5.05127
1.35334	5.82162
1.37585	6.37416
1.63063	6.81293
1.65896	7.21173
1.463	5.75926
1.42553	5.2037
1.5924	5.75025
1.70243	7.00565
1.43712	6.22296
1.42943	6.93969
1.39305	5.46862
1.60293	6.45503
1.58161	6.07176
1.45939	5.80006
1.10449	5.56005
1.39724	6.68275
1.62818	7.02814
1.83046	5.87646
2.12057	7.94199
1.45576	6.44649
1.50732	6.61746
1.41364	5.37394
1.66577	7.00282
1.43329	5.92298
1.49415	6.46441
1.92054	7.42685
1.79014	5.54473
1.33445	5.06072
1.30963	5.67858
1.24944	6.76998
1.71467	7.53511
1.45576	4.87643
1.57887	5.84612
1.4014	7.94632
1.68984	6.7136
1.35793	4.60479
1.69827	7.61007
1.58433	5.94006
1.63063	6.64004
1.30963	6.50024
1.46657	5.52716
1.50732	7.62124
1.42553	5.94453
1.51693	7.63752
1.47012	5.14832
1.60293	8.25475
1.31973	6.5544
1.22531	5.63714
1.93772	6.60659
1.30449	5.40055
1.37585	5.39844
1.35793	5.58333
1.70859	8.05521
1.38453	6.03673
1.36248	7.13747
1.74943	6.15533
1.45939	6.22905
1.77115	7.04202
1.38881	6.03522
1.52634	5.69569
1.44091	6.23756
1.49415	5.79523
1.35334	4.42342
1.61574	6.50353
1.4096	6.4968
2.13226	4.48977
1.60293	4.62075
1.5325	5.77177
1.48742	6.27526
1.34869	4.71832
1.09621	6.75964
1.36248	6.15795
1.38021	5.95227
1.50079	6.31063
1.30449	5.92914
1.45576	5.69354
1.52009	5.90607
1.4096	5.7483
1.53857	6.0569
1.67468	7.60608
1.54753	6.84749
1.5563	6.48188
1.5977	5.3865
1.5977	6.84321
1.37585	5.66651
1.344	5.77315
1.9554	4.82319
1.51055	5.82741
1.81158	6.29488
1.11261	5.25087
1.60032	5.68925
1.50406	6.18929
1.31973	5.39287
1.47012	6.47015
1.33445	7.88423
1.57887	5.11993
1.96227	6.92429
1.30449	5.61609
1.33925	5.8004
1.36698	5.96719
1.67906	5.56663
1.53555	5.38551
1.2833	5.55854
1.35793	6.47207
1.91803	7.63445
1.64503	6.14853
1.45576	5.72524
1.50406	6.56311
1.69827	5.34715
1.62325	6.78265
1.77291	5.3106
1.07041	5.75091
1.75496	7.03319
1.56773	7.13627
1.2667	6.33433
1.47712	7.95308
1.08778	6.15321
1.29929	4.72321
1.22531	4.41401
1.2833	5.16516
1.99826	5.6551
1.463	5.20907
1.29929	6.47921
1.37144	6.81651
1.06145	6.30831
1.38881	5.00018
1.44467	6.54236
1.4096	6.22212
1.49415	6.52282
1.11261	4.74246
1.51375	6.7993
1.67906	5.78804
1.54753	7.34697
1.4908	6.28847
1.54753	5.39497
1.52009	7.51978
1.4096	5.64087
1.43712	6.33675
1.64028	6.29909
1.43712	6.12052
1.44091	6.19856
1.30449	4.63028
1.51375	4.95222
1.87157	5.29906
1.64028	4.53889
1.30449	7.10073
1.29929	4.60704
1.45576	5.56056
1.15106	5.64041
2.40674	6.10618
1.53555	5.454
1.52009	6.26039
1.08778	5.76985
1.64972	7.04022
1.95999	7.80122
1.8799	6.09765
1.29403	5.39685
1.31973	5.9094
1.64266	5.21811
--	--
--	--
--	--
--	--
--	--
--	--
--	--
--	--
--	--
--	--
--	--
--	--
--	--
--	--
--	--
--	--
--	--
--	--
--	--
--	--
--	--
--	--
--	--
--	--
--	--
--	--
--	--
--	--
--	--
--	--
--	--
--	--
--	--
--	--
--	--
--	--
--	--
--	--
--	--
--	--
--	--
--	--
--	--
--	--
--	--
--	--
--	--
--	--
--	--
--	--
--	--
--	--
--	--
--	--
--	--
--	--
--	--
--	--
--	--
--	--
--	--
--	--
--	--
--	--
--	--
--	--
--	--
--	--
--	--
--	--
--	--
--	--
--	--
--	--
--	--
--	--
--	--
--	--
--	--
--	--
--	--
--	--
--	--
--	--
--	--
--	--
--	--
--	--
--	--
--	--
--	--
--	--
--	--
--	--
--	--
[truncated: 51 more rows]

## Sheet: Figure 3
Figure 3d
Pore				Model
Junc to Probe ratio	f_DB	df_DB		Junc to Probe ratio	f_DB
0.01	0.01696	0.00447		0.01	0.01
0.025	0.03992	0.00696		0.1	0.1
0.05	0.06718	0.00962		0.2	0.2
0.25	0.29502	0.01505		0.4	0.4
0.5	0.55792	0.01674		0.6	0.6
1	0.65751	0.01519		0.78	0.78
2.5	0.50737	0.01701		1	1
5	0.3405	0.01755		1.3	0.76923
10	0.17423	0.01375		2	0.5
20	0.19129	0.01724		4	0.25
				8	0.125
				10	0.1
				20	0.05

## Sheet: Figure 4
Figure 4a										Figure 4b				Figure 4c				Figure 4d	Fraction of dumbbell events as a function of the effective event count																		Figure 4d	Values of N* needed for a given dumbbell fraction f_DB to have sigma= 0.1, 0.05, 0.025, 0.0175, and 0.01
	Pore 1		Pore 2		Pore 3		Predicted												Blank			1.2 nM			0.6 nM			0.3 nM			0.15 nM			Spiked Serum				sigma = 0.1		sigma = 0.05		sigma = 0.025		sigma = 0.0175		sigma = 0.01
TSH Concentration (nM)	f_DB	df_DB	f_DB	df_DB	f_DB	df_DB	f_DB	df_DB			TSH Concentration (nM)	d TSH Concentration (nM)		TSH Concentration (pM)	f_DB	df_DB		Effective Event Count	f_DB	df_DB	Effective Event Count	f_DB	df_DB	Effective Event Count	f_DB	df_DB	Effective Event Count	f_DB	df_DB	Effective Event Count	f_DB	df_DB	Effective Event Count	f_DB	df_DB		Effective Event Count	f_DB	Effective Event Count	f_DB	Effective Event Count	f_DB	Effective Event Count	f_DB	Effective Event Count	f_DB
0	0.0253	0.0062	0.03399	0.0076	0.03369	0.00753	0.03179	0.00447		Pore 1	0.54	0.04		0	0.02875	0.00552		0.5	0	0	0.5	0	0	0.5	0	0	0.5	0	0	0.5	0	0	0.5	0	0		0	0	--	0	--	--	0	--		--
0.15	0.07846	0.01034	0.0837	0.01132	0.08297	0.01123	0.13911	0.00715		Pore 2	0.61	0.05		0.8	0.07464	0.00917		1	1	0	1	1	0	1	1	0	1	1	0	1	1	0	1	1	0		0.98505	0.01	0	0.01	0	0	0	0	0	--
0.3	0.13164	0.01264	0.13095	0.01345	0.12985	0.01335	0.25297	0.01505		Pore 3	0.59	0.03		1.59	0.11561	0.01362		1.5	0.66667	0.31427	1.5	0.66667	0.31427	2	1	0	1.5	0.66667	0.31427	1.5	0.66667	0.31427	2	1	0		1.9404	0.02	3.9402	0.02	15.7608	0.01	32.1649	0.01	98.505	0
0.6	0.24455	0.0151	0.2416	0.01605	0.24108	0.01598	0.42963	0.01674						3.19	0.156	0.01558		2	0.5	0.30619	2	0.5	0.30619	2.5	0.8	0.19596	2	0.5	0.30619	2	0.5	0.30619	2.5	0.8	0.19596		2.86635	0.03	7.7616	0.03	31.0464	0.02	63.36	0.02	194.04	0.01
1.2	0.42099	0.0156	0.41262	0.01671	0.40202	0.01664	0.65473	0.01519						6.37	0.23517	0.01802		2.5	0.4	0.27713	2.5	0.4	0.27713	3	0.66667	0.22222	2.5	0.4	0.27713	2.5	0.4	0.27713	3	0.66667	0.22222		3.7632	0.04	11.4654	0.04	45.8616	0.03	93.5951	0.03	286.635	0.02
														12.75	0.41211	0.01799		3	0.33333	0.24845	3.5	0.57143	0.22356	3.5	0.57143	0.22356	3	0.33333	0.24845	3	0.33333	0.24845	3.5	0.57143	0.22356		4.63125	0.05	15.0528	0.05	60.2112	0.04	122.88	0.04	376.32	0.03
																		3.5	0.28571	0.22356	4	0.5	0.21651	4	0.5	0.21651	3.5	0.28571	0.22356	3.5	0.28571	0.22356	4	0.5	0.21651		5.4708	0.06	18.525	0.06	74.1	0.05	151.224	0.05	463.125	0.04
																		4	0.25	0.20252	4.5	0.44444	0.20658	4.5	0.44444	0.20658	4	0.25	0.20252	4	0.25	0.20252	4.5	0.44444	0.20658		6.28215	0.07	21.8832	0.07	87.5328	0.06	178.638	0.06	547.08	0.05
																		4.5	0.22222	0.18477	5	0.4	0.19596	5	0.4	0.19596	4.5	0.22222	0.18477	4.5	0.22222	0.18477	5.5	0.54545	0.18107		7.0656	0.08	25.1286	0.08	100.514	0.07	205.131	0.07	628.215	0.06
																		5	0.2	0.16971	5.5	0.36364	0.18554	5.5	0.36364	0.18554	5.5	0.36364	0.18554	5	0.2	0.16971	6	0.5	0.17678		7.82145	0.09	28.2624	0.09	113.05	0.08	230.713	0.08	706.56	0.07
																		5.5	0.18182	0.15681	6	0.33333	0.17568	6	0.33333	0.17568	6.5	0.46154	0.1715	5.5	0.18182	0.15681	6.5	0.46154	0.1715		8.55	0.1	31.2858	0.1	125.143	0.09	255.394	0.09	782.145	0.08
																		6	0.16667	0.14567	6.5	0.30769	0.16652	7	0.42857	0.1658	7	0.42857	0.1658	6	0.16667	0.14567	7	0.42857	0.1658		9.25155	0.11	34.2	0.11	136.8	0.1	279.184	0.1	855	0.09
																		6.5	0.15385	0.13597	7.5	0.4	0.16	7.5	0.4	0.16	7.5	0.4	0.16	6.5	0.15385	0.13597	7.5	0.4	0.16		9.9264	0.12	37.0062	0.12	148.025	0.11	302.091	0.11	925.155	0.1
																		7	0.14286	0.12745	8	0.375	0.15428	8	0.375	0.15428	8	0.375	0.15428	7	0.14286	0.12745	8	0.375	0.15428		10.5748	0.13	39.7056	0.13	158.822	0.12	324.127	0.12	992.64	0.11
																		7.5	0.13333	0.11992	9	0.44444	0.14608	8.5	0.35294	0.14875	8.5	0.35294	0.14875	7.5	0.13333	0.11992	8.5	0.35294	0.14875		11.1972	0.14	42.2994	0.14	169.198	0.13	345.301	0.13	1057.48	0.12
																		8	0.125	0.11321	9.5	0.42105	0.14233	9	0.33333	0.14344	9	0.33333	0.14344	8	0.125	0.11321	9	0.33333	0.14344		11.7937	0.15	44.7888	0.15	179.155	0.14	365.623	0.14	1119.72	0.13
																		8.5	0.11765	0.10721	10.5	0.47619	0.13453	9.5	0.31579	0.13839	9.5	0.31579	0.13839	8.5	0.11765	0.10721	9.5	0.31579	0.13839		12.3648	0.16	47.175	0.16	188.7	0.15	385.102	0.15	1179.38	0.14
																		9	0.11111	0.10181	11.5	0.52174	0.12664	10	0.3	0.1336	10	0.3	0.1336	9	0.11111	0.10181	10	0.3	0.1336		12.9107	0.17	49.4592	0.17	197.837	0.16	403.749	0.16	1236.48	0.15
																		9.5	0.10526	0.09691	12.5	0.56	0.11913	10.5	0.28571	0.12907	10.5	0.28571	0.12907	9.5	0.10526	0.09691	10.5	0.28571	0.12907		13.4316	0.18	51.6426	0.18	206.57	0.17	421.572	0.17	1291.07	0.16
																		10	0.1	0.09247	13	0.53846	0.1182	11	0.27273	0.12479	11	0.27273	0.12479	10	0.1	0.09247	11	0.27273	0.12479		13.9279	0.19	53.7264	0.19	214.906	0.18	438.583	0.18	1343.16	0.17
																		10.5	0.09524	0.08841	13.5	0.51852	0.11704	11.5	0.26087	0.12075	11.5	0.26087	0.12075	10.5	0.09524	0.08841	11.5	0.26087	0.12075		14.4	0.2	55.7118	0.2	222.847	0.19	454.79	0.19	1392.8	0.18
																		11	0.09091	0.08469	14	0.5	0.11573	12	0.25	0.11693	12	0.25	0.11693	11	0.09091	0.08469	12	0.25	0.11693		14.8481	0.21	57.6	0.21	230.4	0.2	470.204	0.2	1440	0.19
																		11.5	0.08696	0.08126	14.5	0.48276	0.1143	12.5	0.24	0.11332	12.5	0.24	0.11332	11.5	0.08696	0.08126	12.5	0.24	0.11332		15.2724	0.22	59.3922	0.22	237.569	0.21	484.834	0.21	1484.81	0.2
																		12	0.08333	0.07811	15	0.46667	0.11279	13	0.23077	0.10991	13	0.23077	0.10991	12	0.08333	0.07811	13	0.23077	0.10991		15.6733	0.23	61.0896	0.23	244.358	0.22	498.691	0.22	1527.24	0.21
																		12.5	0.08	0.07518	15.5	0.45161	0.11122	13.5	0.22222	0.10668	13.5	0.22222	0.10668	12.5	0.08	0.07518	14	0.28571	0.11178		16.0512	0.24	62.6934	0.24	250.774	0.23	511.783	0.23	1567.34	0.22
																		13	0.07692	0.07247	16	0.4375	0.10962	14	0.21429	0.10362	14	0.21429	0.10362	13	0.07692	0.07247	14.5	0.27586	0.10898		16.4062	0.25	64.2048	0.25	256.819	0.24	524.121	0.24	1605.12	0.23
																		13.5	0.07407	0.06995	16.5	0.42424	0.108	14.5	0.2069	0.10073	14.5	0.2069	0.10073	13.5	0.07407	0.06995	15	0.26667	0.1063		16.7388	0.26	65.625	0.26	262.5	0.25	535.714	0.25	1640.62	0.24
																		14	0.07143	0.06759	17	0.41176	0.10637	15	0.2	0.09798	15	0.2	0.09798	14	0.07143	0.06759	15.5	0.25806	0.10372		17.0492	0.27	66.9552	0.27	267.821	0.26	546.573	0.26	1673.88	0.25
																		14.5	0.06897	0.06539	17.5	0.4	0.10474	15.5	0.19355	0.09537	16	0.25	0.10126	14.5	0.06897	0.06539	16.5	0.30303	0.10421		17.3376	0.28	68.1966	0.28	272.786	0.27	556.707	0.27	1704.91	0.26
																		15	0.06667	0.06332	18	0.38889	0.10313	16	0.1875	0.09289	16.5	0.24242	0.0989	15	0.06667	0.06332	17	0.29412	0.10206		17.6044	0.29	69.3504	0.29	277.402	0.28	566.126	0.28	1733.76	0.27
																		15.5	0.06452	0.06139	19	0.42105	0.10064	16.5	0.18182	0.09053	17.5	0.28571	0.09998	15.5	0.06452	0.06139	17.5	0.28571	0.09998		17.85	0.3	70.4178	0.3	281.671	0.29	574.839	0.29	1760.44	0.28
																		16	0.0625	0.05956	19.5	0.41026	0.09931	17	0.17647	0.08829	18	0.27778	0.09797	16	0.0625	0.05956	18	0.27778	0.09797		18.0745	0.31	71.4	0.31	285.6	0.3	582.857	0.3	1785	0.29
																		16.5	0.06061	0.05784	20.5	0.43902	0.09683	17.5	0.17143	0.08614	18.5	0.27027	0.09602	17	0.11765	0.07581	18.5	0.27027	0.09602		18.2784	0.32	72.2982	0.32	289.193	0.31	590.189	0.31	1807.45	0.3
																		17	0.05882	0.05622	21	0.42857	0.09572	18	0.16667	0.0841	19	0.26316	0.09414	17.5	0.11429	0.07385	19	0.26316	0.09414		18.4618	0.33	73.1136	0.33	292.454	0.32	596.846	0.32	1827.84	0.31
																		17.5	0.05714	0.05469	21.5	0.4186	0.09461	18.5	0.16216	0.08215	19.5	0.25641	0.09233	18	0.11111	0.07199	19.5	0.25641	0.09233		18.6252	0.34	73.8474	0.34	295.39	0.33	602.836	0.33	1846.18	0.32
																		18	0.05556	0.05324	22	0.40909	0.09349	19	0.15789	0.08028	20	0.25	0.09057	18.5	0.10811	0.07022	20	0.25	0.09057		18.7688	0.35	74.5008	0.35	298.003	0.34	608.17	0.34	1862.52	0.33
																		18.5	0.05405	0.05186	22.5	0.4	0.09238	19.5	0.15385	0.0785	20.5	0.2439	0.08887	19	0.10526	0.06853	20.5	0.2439	0.08887		18.8928	0.36	75.075	0.36	300.3	0.35	612.857	0.35	1876.88	0.34
																		19	0.05263	0.05055	23.5	0.42553	0.09049	20	0.15	0.07679	21	0.2381	0.08724	19.5	0.10256	0.06692	21	0.2381	0.08724		18.9977	0.37	75.5712	0.37	302.285	0.36	616.908	0.36	1889.28	0.35
																		19.5	0.05128	0.04931	24	0.41667	0.08954	20.5	0.14634	0.07515	21.5	0.23256	0.08565	20	0.1	0.06538	21.5	0.23256	0.08565		19.0836	0.38	75.9906	0.38	303.962	0.37	620.331	0.37	1899.77	0.36
																		20	0.05	0.04812	25	0.44	0.08768	21	0.14286	0.07358	22	0.22727	0.08412	20.5	0.09756	0.06392	22.5	0.26667	0.08679		19.151	0.39	76.3344	0.39	305.338	0.38	623.138	0.38	1908.36	0.37
																		20.5	0.04878	0.04699	25.5	0.43137	0.08686	22	0.18182	0.0784	23	0.26087	0.08538	21	0.09524	0.06251	23	0.26087	0.08538		19.2	0.4	76.6038	0.4	306.415	0.39	625.337	0.39	1915.1	0.38
																		21	0.04762	0.04591	26	0.42308	0.08603	23	0.21739	0.0812	23.5	0.25532	0.08401	21.5	0.09302	0.06117	23.5	0.25532	0.08401		19.231	0.41	76.8	0.41	307.2	0.4	626.939	0.4	1920	0.39
																		22	0.09091	0.05988	26.5	0.41509	0.08521	23.5	0.21277	0.07981	24	0.25	0.08268	22	0.09091	0.05988	24	0.25	0.08268		19.2444	0.42	76.9242	0.42	307.697	0.41	627.953	0.41	1923.11	0.4
																		22.5	0.08889	0.05865	27	0.40741	0.08438	24	0.20833	0.07846	24.5	0.2449	0.08139	22.5	0.08889	0.05865	24.5	0.2449	0.08139		19.2403	0.43	76.9776	0.43	307.91	0.42	628.389	0.42	1924.44	0.41
																		23	0.08696	0.05746	28	0.42857	0.0829	24.5	0.20408	0.07716	25	0.24	0.08013	23	0.08696	0.05746	25	0.24	0.08013		19.2192	0.44	76.9614	0.44	307.846	0.43	628.256	0.43	1924.04	0.42
																		23.5	0.08511	0.05632	28.5	0.42105	0.08217	25	0.2	0.07589	25.5	0.23529	0.0789	23.5	0.08511	0.05632	25.5	0.23529	0.0789		19.1812	0.45	76.8768	0.45	307.507	0.44	627.566	0.44	1921.92	0.43
																		24	0.08333	0.05523	29.5	0.44068	0.08071	25.5	0.19608	0.07467	26	0.23077	0.07772	24	0.08333	0.05523	26.5	0.26415	0.07979		19.1268	0.46	76.725	0.46	306.9	0.45	626.327	0.45	1918.12	0.44
																		24.5	0.08163	0.05418	30	0.43333	0.08007	26	0.19231	0.07348	26.5	0.22642	0.07656	24.5	0.08163	0.05418	27	0.25926	0.07868		19.0561	0.47	76.5072	0.47	306.029	0.46	624.549	0.46	1912.68	0.45
																		25	0.08	0.05316	30.5	0.42623	0.07943	26.5	0.18868	0.07233	27.5	0.25455	0.0776	25	0.08	0.05316	27.5	0.25455	0.0776		18.9696	0.48	76.2246	0.48	304.898	0.47	622.242	0.47	1905.62	0.46
																		25.5	0.07843	0.05219	31	0.41935	0.07879	27	0.18519	0.07121	28	0.25	0.07655	25.5	0.07843	0.05219	28	0.25	0.07655		18.8675	0.49	75.8784	0.49	303.514	0.48	619.416	0.48	1896.96	0.47
																		26	0.07692	0.05124	32	0.4375	0.07751	27.5	0.18182	0.07013	28.5	0.24561	0.07552	26	0.07692	0.05124	29	0.27586	0.07706		18.75	0.5	75.4698	0.5	301.879	0.49	616.08	0.49	1886.74	0.48
																		26.5	0.07547	0.05034	32.5	0.43077	0.07694	28.5	0.21053	0.07223	29	0.24138	0.07451	26.5	0.07547	0.05034	29.5	0.27119	0.0761		18.6176	0.51	75	0.51	300	0.5	612.245	0.5	1875	0.49
																		27	0.07407	0.04946	33	0.42424	0.07637	29	0.2069	0.07122	29.5	0.23729	0.07353	27	0.07407	0.04946	30	0.26667	0.07516		18.4704	0.52	74.4702	0.52	297.881	0.51	607.92	0.51	1861.76	0.5
																		28	0.10714	0.05686	34	0.44118	0.07518	29.5	0.20339	0.07024	30	0.23333	0.07258	27.5	0.07273	0.04861	30.5	0.2623	0.07424		18.3088	0.53	73.8816	0.53	295.526	0.52	603.115	0.52	1847.04	0.51
																		28.5	0.10526	0.05595	34.5	0.43478	0.07466	30	0.2	0.06928	30.5	0.22951	0.07164	28	0.07143	0.04779	31	0.25806	0.07334		18.1332	0.54	73.2354	0.54	292.942	0.53	597.84	0.53	1830.88	0.52
																		29	0.10345	0.05507	35	0.42857	0.07415	30.5	0.19672	0.06835	31	0.22581	0.07073	28.5	0.07018	0.047	31.5	0.25397	0.07246		17.9438	0.55	72.5328	0.55	290.131	0.54	592.104	0.54	1813.32	0.53
																		29.5	0.10169	0.05421	35.5	0.42254	0.07363	31	0.19355	0.06744	31.5	0.22222	0.06984	29	0.06897	0.04624	32	0.25	0.0716		17.7408	0.56	71.775	0.56	287.1	0.55	585.918	0.55	1794.38	0.54
																		30	0.1	0.05339	36.5	0.43836	0.07257	32	0.21875	0.06897	32	0.21875	0.06897	29.5	0.0678	0.04549	32.5	0.24615	0.07076		17.5247	0.57	70.9632	0.57	283.853	0.56	579.291	0.56	1774.08	0.55
																		30.5	0.09836	0.05258	37	0.43243	0.0721	32.5	0.21538	0.06812	32.5	0.21538	0.06812	30	0.06667	0.04478	33	0.24242	0.06993		17.2956	0.58	70.0986	0.58	280.394	0.57	572.233	0.57	1752.46	0.56
																		31	0.09677	0.0518	37.5	0.42667	0.07164	33	0.21212	0.06729	33	0.21212	0.06729	30.5	0.06557	0.04408	33.5	0.23881	0.06913		17.054	0.59	69.1824	0.59	276.73	0.58	564.754	0.58	1729.56	0.57
																		31.5	0.09524	0.05104	38	0.42105	0.07116	33.5	0.20896	0.06647	33.5	0.20896	0.06647	31	0.06452	0.04341	34.5	0.26087	0.06971		16.8	0.6	68.2158	0.6	272.863	0.59	556.864	0.59	1705.39	0.58
																		32	0.09375	0.0503	38.5	0.41558	0.07069	34	0.20588	0.06568	34	0.20588	0.06568	31.5	0.06349	0.04275	35	0.25714	0.06896		16.5341	0.61	67.2	0.61	268.8	0.6	548.571	0.6	1680	0.59
																		32.5	0.09231	0.04959	39.5	0.43038	0.06979	35	0.22857	0.0668	34.5	0.2029	0.0649	32	0.0625	0.04212	35.5	0.25352	0.06823		16.2564	0.62	66.1362	0.62	264.545	0.61	539.887	0.61	1653.4	0.6
																		33	0.09091	0.04889	40.5	0.44444	0.06886	35.5	0.22535	0.06606	35	0.2	0.06414	32.5	0.06154	0.0415	36	0.25	0.06751		15.9673	0.63	65.0256	0.63	260.102	0.62	530.821	0.62	1625.64	0.61
																		33.5	0.08955	0.04822	41.5	0.45783	0.06791	36	0.22222	0.06533	35.5	0.19718	0.0634	33	0.06061	0.0409	36.5	0.24658	0.0668		15.6672	0.64	63.8694	0.64	255.478	0.63	521.383	0.63	1596.73	0.62
																		34	0.08824	0.04756	42.5	0.47059	0.06695	36.5	0.21918	0.06461	36	0.19444	0.06267	33.5	0.0597	0.04032	37	0.24324	0.06611		15.3562	0.65	62.6688	0.65	250.675	0.64	511.582	0.64	1566.72	0.63
																		34.5	0.08696	0.04692	43.5	0.48276	0.06599	37	0.21622	0.06391	36.5	0.19178	0.06196	34	0.05882	0.03975	37.5	0.24	0.06542		15.0348	0.66	61.425	0.66	245.7	0.65	501.429	0.65	1535.62	0.64
																		35	0.08571	0.04629	44	0.47727	0.0657	37.5	0.21333	0.06323	37	0.18919	0.06127	34.5	0.05797	0.0392	38	0.23684	0.06476		14.7032	0.67	60.1392	0.67	240.557	0.66	490.932	0.66	1503.48	0.65
																		35.5	0.08451	0.04569	44.5	0.47191	0.06541	38.5	0.23377	0.0641	37.5	0.18667	0.06059	35	0.05714	0.03867	38.5	0.23377	0.0641		14.3616	0.68	58.8126	0.68	235.25	0.67	480.103	0.67	1470.32	0.66
																		36	0.08333	0.04509	45	0.46667	0.06512	39	0.23077	0.06345	38	0.18421	0.05992	35.5	0.05634	0.03815	39	0.23077	0.06345		14.0105	0.69	57.4464	0.69	229.786	0.68	468.95	0.68	1436.16	0.67
																		36.5	0.08219	0.04452	45.5	0.46154	0.06482	39.5	0.22785	0.06282	38.5	0.18182	0.05927	36	0.05556	0.03764	39.5	0.22785	0.06282		13.65	0.7	56.0418	0.7	224.167	0.69	457.484	0.69	1401.05	0.68
																		37	0.08108	0.04396	46	0.45652	0.06452	40	0.225	0.0622	39	0.17949	0.05863	36.5	0.05479	0.03715	40	0.225	0.0622		13.2805	0.71	54.6	0.71	218.4	0.7	445.714	0.7	1365	0.69
																		37.5	0.08	0.04341	47	0.46809	0.0637	40.5	0.22222	0.06159	39.5	0.17722	0.058	37.5	0.08	0.04341	40.5	0.22222	0.06159		12.9024	0.72	53.1222	0.72	212.489	0.71	433.651	0.71	1328.06	0.7
																		38	0.07895	0.04287	47.5	0.46316	0.06342	41	0.21951	0.06099	40	0.175	0.05739	38	0.07895	0.04287	41	0.21951	0.06099		12.5159	0.73	51.6096	0.73	206.438	0.72	421.303	0.72	1290.24	0.71
																		38.5	0.07792	0.04235	48	0.45833	0.06314	42	0.2381	0.06168	40.5	0.17284	0.05679	38.5	0.07792	0.04235	41.5	0.21687	0.0604		12.1212	0.74	50.0634	0.74	200.254	0.73	408.681	0.73	1251.59	0.72
																		39	0.07692	0.04184	48.5	0.45361	0.06286	43	0.25581	0.06214	41	0.17073	0.0562	39	0.07692	0.04184	42	0.21429	0.05983		11.7188	0.75	48.4848	0.75	193.939	0.74	395.794	0.74	1212.12	0.73
																		39.5	0.07595	0.04134	49	0.44898	0.06257	43.5	0.25287	0.0616	41.5	0.16867	0.05562	39.5	0.07595	0.04134	42.5	0.21176	0.05926		11.3088	0.76	46.875	0.76	187.5	0.75	382.653	0.75	1171.88	0.74
																		40	0.075	0.04086	49.5	0.44444	0.06229	44	0.25	0.06106	42	0.16667	0.05506	40	0.075	0.04086	43	0.2093	0.0587		10.8917	0.77	45.2352	0.77	180.941	0.76	369.267	0.76	1130.88	0.75
																		40.5	0.07407	0.04038	50	0.44	0.062	44.5	0.24719	0.06054	42.5	0.16471	0.0545	40.5	0.07407	0.04038	44	0.22727	0.05948		10.4676	0.78	43.5666	0.78	174.266	0.77	355.646	0.77	1089.16	0.76
																		41	0.07317	0.03992	51	0.45098	0.06132	45	0.24444	0.06002	43	0.16279	0.05396	41	0.07317	0.03992	45	0.24444	0.06002		10.0369	0.79	41.8704	0.79	167.482	0.78	341.799	0.78	1046.76	0.77
																		41.5	0.07229	0.03947	51.5	0.4466	0.06105	46	0.26087	0.06037	43.5	0.16092	0.05343	41.5	0.07229	0.03947	45.5	0.24176	0.05951		9.6	0.8	40.1478	0.8	160.591	0.79	327.737	0.79	1003.7	0.78
																		42	0.07143	0.03902	52	0.44231	0.06078	47	0.2766	0.06057	44	0.15909	0.0529	42	0.07143	0.03902	46.5	0.25806	0.05989		9.15705	0.81	38.4	0.81	153.6	0.8	313.469	0.8	960	0.79
																		42.5	0.07059	0.03859	52.5	0.4381	0.06051	47.5	0.27368	0.0601	44.5	0.1573	0.05239	42.5	0.07059	0.03859	47	0.25532	0.0594		8.7084	0.82	36.6282	0.82	146.513	0.81	299.006	0.81	915.705	0.8
																		43	0.06977	0.03817	53	0.43396	0.06024	48	0.27083	0.05964	45	0.15556	0.05188	43	0.06977	0.03817	47.5	0.25263	0.05893		8.25435	0.83	34.8336	0.83	139.334	0.82	284.356	0.82	870.84	0.81
																		43.5	0.06897	0.03775	53.5	0.42991	0.05997	48.5	0.26804	0.05919	45.5	0.15385	0.05139	43.5	0.06897	0.03775	48	0.25	0.05846		7.7952	0.84	33.0174	0.84	132.07	0.83	269.53	0.83	825.435	0.82
																		44	0.06818	0.03735	54	0.42593	0.0597	49	0.26531	0.05874	46	0.15217	0.0509	44	0.06818	0.03735	48.5	0.24742	0.058		7.33125	0.85	31.1808	0.85	124.723	0.84	254.537	0.84	779.52	0.83
																		44.5	0.06742	0.03695	55	0.43636	0.05913	49.5	0.26263	0.0583	46.5	0.15054	0.05043	44.5	0.06742	0.03695	49	0.2449	0.05755		6.8628	0.86	29.325	0.86	117.3	0.85	239.388	0.85	733.125	0.84
																		45	0.06667	0.03656	55.5	0.43243	0.05887	50.5	0.27723	0.05846	47	0.14894	0.04996	45	0.06667	0.03656	49.5	0.24242	0.0571		6.39015	0.87	27.4512	0.87	109.805	0.86	224.091	0.86	686.28	0.85
																		45.5	0.06593	0.03618	56	0.42857	0.05862	51	0.27451	0.05804	47.5	0.14737	0.0495	45.5	0.06593	0.03618	50	0.24	0.05666		5.9136	0.88	25.5606	0.88	102.242	0.87	208.658	0.87	639.015	0.86
																		46	0.06522	0.03581	57	0.4386	0.05807	51.5	0.27184	0.05763	48	0.14583	0.04905	46	0.06522	0.03581	51	0.2549	0.057		5.43345	0.89	23.6544	0.89	94.6176	0.88	193.097	0.88	591.36	0.87
																		46.5	0.06452	0.03544	58	0.44828	0.05752	52	0.26923	0.05722	48.5	0.14433	0.04861	46.5	0.06452	0.03544	51.5	0.25243	0.05658		4.95	0.9	21.7338	0.9	86.9352	0.89	177.419	0.89	543.345	0.88
																		47	0.06383	0.03508	59	0.45763	0.05696	52.5	0.26667	0.05682	49	0.14286	0.04817	47	0.06383	0.03508	52	0.25	0.05617		4.46355	0.91	19.8	0.91	79.2	0.9	161.633	0.9	495	0.89
																		47.5	0.06316	0.03473	59.5	0.45378	0.05675	53	0.26415	0.05642	49.5	0.14141	0.04774	47.5	0.06316	0.03473	52.5	0.24762	0.05576		3.9744	0.92	17.8542	0.92	71.4168	0.91	145.749	0.91	446.355	0.9
																		48	0.0625	0.03439	60	0.45	0.05654	53.5	0.26168	0.05602	50	0.14	0.04732	48.5	0.08247	0.03868	53	0.24528	0.05536		3.48285	0.93	15.8976	0.93	63.5904	0.92	129.776	0.92	397.44	0.91
																		48.5	0.06186	0.03405	60.5	0.44628	0.05633	54	0.25926	0.05564	50.5	0.13861	0.04691	49	0.08163	0.03831	53.5	0.24299	0.05496		2.9892	0.94	13.9314	0.94	55.7256	0.93	113.726	0.93	348.285	0.92
																		49	0.06122	0.03372	61	0.44262	0.05612	54.5	0.25688	0.05525	51	0.13725	0.0465	49.5	0.08081	0.03795	54	0.24074	0.05457		2.49375	0.95	11.9568	0.95	47.8272	0.94	97.6065	0.94	298.92	0.93
																		49.5	0.06061	0.0334	61.5	0.43902	0.05591	55	0.25455	0.05487	51.5	0.13592	0.0461	50	0.08	0.03759	55	0.25455	0.05487		1.9968	0.96	9.975	0.96	39.9	0.95	81.4286	0.95	249.375	0.94
																		50	0.06	0.03308	62.5	0.448	0.05541	55.5	0.25225	0.0545	52	0.13462	0.04571	50.5	0.07921	0.03724	55.5	0.25225	0.0545		1.49865	0.97	7.9872	0.97	31.9488	0.96	65.2016	0.96	199.68	0.95
																		50.5	0.05941	0.03277	63	0.44444	0.05521	56	0.25	0.05413	52.5	0.13333	0.04532	51	0.07843	0.0369	56.5	0.26549	0.05471		0.9996	0.98	5.9946	0.98	23.9784	0.97	48.9355	0.97	149.865	0.96
																		51	0.05882	0.03246	63.5	0.44094	0.05501	56.5	0.24779	0.05376	53	0.13208	0.04494	51.5	0.07767	0.03656	57	0.26316	0.05435		0.49995	0.99	3.9984	0.99	15.9936	0.98	32.64	0.98	99.96	0.97
																		51.5	0.05825	0.03216	64	0.4375	0.05481	57	0.24561	0.0534	53.5	0.13084	0.04457	52	0.07692	0.03624	57.5	0.26087	0.054		0	1	1.9998	1	7.9992	0.99	16.3249	0.99	49.995	0.98
																		52	0.05769	0.03186	64.5	0.43411	0.05461	57.5	0.24348	0.05304	54	0.12963	0.0442	52.5	0.07619	0.03591	58	0.25862	0.05365				0		0	1	0	1	0	0.99
																		52.5	0.05714	0.03157	65.5	0.44275	0.05416	58	0.24138	0.05269	54.5	0.12844	0.04384	53	0.07547	0.03559	58.5	0.25641	0.0533											1
																		53	0.0566	0.03129	66.5	0.45113	0.0537	58.5	0.23932	0.05234	55	0.12727	0.04349	53.5	0.07477	0.03528	59	0.25424	0.05296
																		53.5	0.05607	0.03101	67	0.44776	0.05352	59	0.23729	0.052	55.5	0.12613	0.04314	54	0.07407	0.03497	59.5	0.2521	0.05263
																		54	0.05556	0.03074	67.5	0.44444	0.05334	59.5	0.23529	0.05166	56	0.125	0.04279	54.5	0.07339	0.03467	60	0.25	0.05229
																		55	0.07273	0.03437	68	0.44118	0.05316	60	0.23333	0.05132	57	0.14035	0.04436	55	0.07273	0.03437	61	0.2623	0.0525
																		55.5	0.07207	0.03408	68.5	0.43796	0.05298	60.5	0.2314	0.05099	57.5	0.13913	0.04402	55.5	0.07207	0.03408	61.5	0.26016	0.05218
																		56	0.07143	0.0338	69.5	0.44604	0.05256	61	0.22951	0.05066	58	0.13793	0.04369	56	0.07143	0.0338	62	0.25806	0.05186
																		56.5	0.0708	0.03351	70	0.44286	0.05239	61.5	0.22764	0.05033	58.5	0.13675	0.04336	56.5	0.0708	0.03351	62.5	0.256	0.05155
																		57	0.07018	0.03324	70.5	0.43972	0.05221	62.5	0.24	0.05068	59	0.13559	0.04303	57	0.07018	0.03324	63	0.25397	0.05124
																		57.5	0.06957	0.03296	71	0.43662	0.05204	63	0.2381	0.05037	59.5	0.13445	0.04271	57.5	0.06957	0.03296	63.5	0.25197	0.05093
																		58	0.06897	0.03269	72	0.44444	0.05165	63.5	0.23622	0.05006	60	0.13333	0.0424	58	0.06897	0.03269	64	0.25	0.05063
																		58.5	0.06838	0.03243	72.5	0.44138	0.05148	64	0.23438	0.04975	61	0.14754	0.0437	58.5	0.06838	0.03243	64.5	0.24806	0.05033
																		59	0.0678	0.03217	73	0.43836	0.05132	64.5	0.23256	0.04945	61.5	0.14634	0.04339	59	0.0678	0.03217	65	0.24615	0.05003
																		59.5	0.06723	0.03191	73.5	0.43537	0.05115	65	0.23077	0.04915	62	0.14516	0.04308	59.5	0.06723	0.03191	65.5	0.24427	0.04974
																		60	0.06667	0.03166	74.5	0.44295	0.05078	65.5	0.22901	0.04886	62.5	0.144	0.04278	60	0.06667	0.03166	66	0.24242	0.04945
																		60.5	0.06612	0.03141	75	0.44	0.05062	66	0.22727	0.04856	63	0.14286	0.04248	60.5	0.06612	0.03141	66.5	0.2406	0.04916
																		61	0.06557	0.03117	75.5	0.43709	0.05046	66.5	0.22556	0.04828	63.5	0.14173	0.04219	61	0.06557	0.03117	67	0.23881	0.04888
																		61.5	0.06504	0.03093	76	0.43421	0.05031	67	0.22388	0.04799	64	0.14063	0.0419	61.5	0.06504	0.03093	67.5	0.23704	0.0486
																		62	0.06452	0.03069	76.5	0.43137	0.05015	67.5	0.22222	0.04771	64.5	0.13953	0.04161	62	0.06452	0.03069	68	0.23529	0.04832
																		62.5	0.064	0.03046	77.5	0.43871	0.0498	68	0.22059	0.04743	65	0.13846	0.04133	62.5	0.064	0.03046	68.5	0.23358	0.04804
																		63	0.06349	0.03023	78.5	0.44586	0.04945	68.5	0.21898	0.04715	65.5	0.1374	0.04105	63	0.06349	0.03023	69	0.23188	0.04777
																		63.5	0.06299	0.03	79.5	0.45283	0.0491	69	0.21739	0.04688	66	0.13636	0.04078	63.5	0.06299	0.03	69.5	0.23022	0.0475
																		64	0.0625	0.02978	80	0.45	0.04897	69.5	0.21583	0.04661	66.5	0.13534	0.0405	64	0.0625	0.02978	70	0.22857	0.04723
																		64.5	0.06202	0.02956	80.5	0.4472	0.04883	70	0.21429	0.04634	67	0.13433	0.04024	64.5	0.06202	0.02956	70.5	0.22695	0.04697
																		65	0.06154	0.02935	81.5	0.45399	0.04849	70.5	0.21277	0.04608	67.5	0.13333	0.03997	65	0.06154	0.02935	71	0.22535	0.04671
																		65.5	0.06107	0.02913	82	0.45122	0.04836	71	0.21127	0.04582	68	0.13235	0.03971	65.5	0.06107	0.02913	71.5	0.22378	0.04645
																		66	0.06061	0.02892	82.5	0.44848	0.04823	72	0.22222	0.04619	68.5	0.13139	0.03945	66	0.06061	0.02892	72	0.22222	0.04619
																		66.5	0.06015	0.02871	83.5	0.45509	0.0479	73	0.23288	0.0465	69	0.13043	0.0392	66.5	0.06015	0.02871	72.5	0.22069	0.04594
																		67	0.0597	0.02851	84	0.45238	0.04777	74	0.24324	0.04674	69.5	0.1295	0.03895	67	0.0597	0.02851	73	0.21918	0.04569
																		67.5	0.05926	0.02831	84.5	0.4497	0.04765	74.5	0.24161	0.0465	70	0.12857	0.0387	67.5	0.05926	0.02831	74	0.22973	0.04601
																		68	0.05882	0.02811	85	0.44706	0.04752	75	0.24	0.04626	70.5	0.12766	0.03845	68	0.05882	0.02811	74.5	0.22819	0.04576
																		68.5	0.05839	0.02792	85.5	0.44444	0.04739	75.5	0.23841	0.04602	71	0.12676	0.03821	68.5	0.05839	0.02792	75	0.22667	0.04552
																		69	0.05797	0.02772	86	0.44186	0.04727	76	0.23684	0.04579	71.5	0.12587	0.03797	69	0.05797	0.02772	75.5	0.22517	0.04528
																		69.5	0.05755	0.02753	86.5	0.43931	0.04714	76.5	0.23529	0.04556	72	0.125	0.03774	69.5	0.05755	0.02753	76	0.22368	0.04505
																		70	0.05714	0.02734	87.5	0.44571	0.04684	77	0.23377	0.04532	72.5	0.12414	0.0375	70	0.05714	0.02734	76.5	0.22222	0.04481
																		70.5	0.05674	0.02716	88	0.44318	0.04672	77.5	0.23226	0.0451	73	0.12329	0.03727	71	0.07042	0.02983	77	0.22078	0.04458
																		71	0.05634	0.02698	89	0.44944	0.04643	78	0.23077	0.04487	73.5	0.12245	0.03705	71.5	0.06993	0.02963	77.5	0.21935	0.04435
																		71.5	0.05594	0.0268	89.5	0.44693	0.04631	78.5	0.2293	0.04464	74	0.12162	0.03682	72	0.06944	0.02943	78	0.21795	0.04413
																		72	0.05556	0.02662	90	0.44444	0.04619	79	0.22785	0.04442	74.5	0.12081	0.0366	72.5	0.06897	0.02924	78.5	0.21656	0.0439
																		72.5	0.05517	0.02644	90.5	0.44199	0.04608	79.5	0.22642	0.0442	75	0.12	0.03638	73	0.06849	0.02905	79	0.21519	0.04368
																		73	0.05479	0.02627	91.5	0.44809	0.0458	80.5	0.23602	0.04445	75.5	0.11921	0.03616	73.5	0.06803	0.02887	79.5	0.21384	0.04346
																		73.5	0.05442	0.0261	92	0.44565	0.04568	81	0.23457	0.04423	76	0.11842	0.03595	74	0.06757	0.02868	80.5	0.2236	0.04377
																		74	0.05405	0.02593	92.5	0.44324	0.04557	81.5	0.23313	0.04402	76.5	0.11765	0.03574	74.5	0.06711	0.0285	81	0.22222	0.04355
																		74.5	0.05369	0.02576	93	0.44086	0.04546	82	0.23171	0.04381	77	0.11688	0.03553	75.5	0.07947	0.0305	81.5	0.22086	0.04334
																		75	0.05333	0.0256	93.5	0.4385	0.04534	82.5	0.2303	0.0436	77.5	0.11613	0.03532	76	0.07895	0.03032	82	0.21951	0.04313
																		75.5	0.05298	0.02544	94	0.43617	0.04523	83	0.22892	0.0434	78	0.11538	0.03512	76.5	0.07843	0.03013	82.5	0.21818	0.04292
																		76	0.05263	0.02527	94.5	0.43386	0.04512	83.5	0.22754	0.04319	78.5	0.11465	0.03491	77	0.07792	0.02995	83	0.21687	0.04271
																		76.5	0.05229	0.02512	95	0.43158	0.045	84	0.22619	0.04299	79	0.11392	0.03471	77.5	0.07742	0.02976	83.5	0.21557	0.04251
																		77	0.05195	0.02496	95.5	0.42932	0.04489	84.5	0.22485	0.04279	79.5	0.11321	0.03452	78	0.07692	0.02959	84	0.21429	0.0423
																		77.5	0.05161	0.02481	96.5	0.43523	0.04464	85.5	0.23392	0.04302	80	0.1125	0.03432	78.5	0.07643	0.02941	84.5	0.21302	0.0421
																		78	0.05128	0.02465	97.5	0.44103	0.04439	86	0.23256	0.04282	80.5	0.1118	0.03413	79	0.07595	0.02923	85	0.21176	0.0419
																		78.5	0.05096	0.0245	98	0.43878	0.04429	86.5	0.23121	0.04263	81	0.11111	0.03394	79.5	0.07547	0.02906	85.5	0.21053	0.0417
																		79	0.05063	0.02435	98.5	0.43655	0.04418	87.5	0.24	0.04283	81.5	0.11043	0.03375	80	0.075	0.02889	86	0.2093	0.04151
																		79.5	0.05031	0.02421	99.5	0.44221	0.04394	88	0.23864	0.04264	82	0.10976	0.03356	81	0.08642	0.03054	86.5	0.20809	0.04131
																		80	0.05	0.02406	100	0.44	0.04384	88.5	0.23729	0.04245	82.5	0.10909	0.03337	81.5	0.08589	0.03036	87	0.2069	0.04112
																		80.5	0.04969	0.02392	101	0.44554	0.0436	89	0.23596	0.04227	83	0.10843	0.03319	82	0.08537	0.03019	87.5	0.20571	0.04093
																		81	0.04938	0.02377	102	0.45098	0.04336	89.5	0.23464	0.04208	83.5	0.10778	0.03301	82.5	0.08485	0.03002	88	0.20455	0.04074
																		81.5	0.04908	0.02363	102.5	0.44878	0.04327	90	0.23333	0.0419	84	0.10714	0.03283	83	0.08434	0.02985	88.5	0.20339	0.04055
																		82	0.04878	0.0235	103.5	0.45411	0.04303	90.5	0.23204	0.04172	84.5	0.10651	0.03265	83.5	0.08383	0.02969	89	0.20225	0.04037
																		82.5	0.04848	0.02336	104	0.45192	0.04294	91	0.23077	0.04154	85	0.10588	0.03248	84	0.08333	0.02952	89.5	0.20112	0.04018
																		83	0.04819	0.02322	105	0.45714	0.0427	92	0.23913	0.04173	85.5	0.10526	0.0323	84.5	0.08284	0.02936	90	0.2	0.04
																		83.5	0.0479	0.02309	105.5	0.45498	0.04261	92.5	0.23784	0.04155	86	0.10465	0.03213	85	0.08235	0.0292	90.5	0.1989	0.03982
																		84	0.04762	0.02296	106.5	0.46009	0.04238	93.5	0.24599	0.04171	87	0.11494	0.0332	85.5	0.08187	0.02904	91	0.1978	0.03964
																		84.5	0.04734	0.02283	107.5	0.46512	0.04214	94	0.24468	0.04154	87.5	0.11429	0.03303	86	0.0814	0.02888	91.5	0.19672	0.03946
																		85	0.04706	0.0227	108	0.46296	0.04206	95	0.25263	0.04167	88	0.11364	0.03286	86.5	0.08092	0.02872	92	0.19565	0.03928
																		85.5	0.04678	0.02257	108.5	0.46083	0.04198	95.5	0.25131	0.0415	88.5	0.11299	0.03269	87	0.08046	0.02857	92.5	0.19459	0.03911
																		86	0.04651	0.02244	109.5	0.46575	0.04175	96	0.25	0.04134	89	0.11236	0.03252	87.5	0.08	0.02842	93	0.19355	0.03894
																		86.5	0.04624	0.02232	110	0.46364	0.04167	96.5	0.2487	0.04118	89.5	0.11173	0.03236	88	0.07955	0.02827	93.5	0.19251	0.03876
																		87	0.04598	0.02219	110.5	0.46154	0.04159	97	0.24742	0.04101	90	0.11111	0.03219	88.5	0.0791	0.02812	94	0.19149	0.03859
																		87.5	0.04571	0.02207	111.5	0.46637	0.04137	97.5	0.24615	0.04085	90.5	0.1105	0.03203	89	0.07865	0.02797	94.5	0.19048	0.03842
																		88	0.04545	0.02195	112	0.46429	0.04129	98	0.2449	0.04069	91	0.10989	0.03187	89.5	0.07821	0.02782	95	0.18947	0.03825
																		88.5	0.0452	0.02183	112.5	0.46222	0.04122	98.5	0.24365	0.04053	91.5	0.10929	0.03171	90	0.07778	0.02768	95.5	0.18848	0.03809
																		89	0.04494	0.02171	113	0.46018	0.04114	99.5	0.25126	0.04066	92	0.1087	0.03156	90.5	0.07735	0.02753	96	0.1875	0.03792
																		89.5	0.04469	0.0216	113.5	0.45815	0.04106	100.5	0.25871	0.04076	92.5	0.10811	0.0314	91	0.07692	0.02739	96.5	0.18653	0.03776
																		90	0.04444	0.02148	114.5	0.46288	0.04085	101.5	0.26601	0.04084	93	0.10753	0.03125	91.5	0.0765	0.02725	97.5	0.19487	0.03811
																		90.5	0.0442	0.02137	115	0.46087	0.04078	102	0.26471	0.04069	93.5	0.10695	0.0311	92	0.07609	0.02711	98	0.19388	0.03795
																		91	0.04396	0.02125	115.5	0.45887	0.0407	102.5	0.26341	0.04054	94	0.10638	0.03094	92.5	0.07568	0.02697	98.5	0.19289	0.03779
																		91.5	0.04372	0.02114	116	0.4569	0.04063	103	0.26214	0.04039	94.5	0.10582	0.03079	93	0.07527	0.02684	99	0.19192	0.03763
																		92	0.04348	0.02103	116.5	0.45494	0.04055	103.5	0.26087	0.04025	95	0.10526	0.03065	93.5	0.07487	0.0267	99.5	0.19095	0.03748
																		92.5	0.04324	0.02092	117	0.45299	0.04047	104	0.25962	0.0401	96	0.11458	0.03156	94	0.07447	0.02657	100	0.19	0.03732
																		93	0.04301	0.02081	117.5	0.45106	0.0404	104.5	0.25837	0.03996	96.5	0.11399	0.03142	94.5	0.07407	0.02644	100.5	0.18905	0.03717
																		93.5	0.04278	0.0207	118	0.44915	0.04032	105.5	0.2654	0.04003	97	0.1134	0.03127	95	0.07368	0.02631	101	0.18812	0.03701
																		94	0.04255	0.0206	119	0.45378	0.04013	106	0.26415	0.03989	97.5	0.11282	0.03112	95.5	0.0733	0.02618	101.5	0.18719	0.03686
																		94.5	0.04233	0.02049	119.5	0.45188	0.04005	107	0.27103	0.03995	98	0.11224	0.03098	96	0.07292	0.02605	102.5	0.19512	0.03718
																		95	0.04211	0.02039	120	0.45	0.03998	107.5	0.26977	0.03982	98.5	0.11168	0.03084	96.5	0.07254	0.02592	103	0.19417	0.03704
																		95.5	0.04188	0.02028	120.5	0.44813	0.03991	108	0.26852	0.03968	99	0.11111	0.0307	97	0.07216	0.02579	103.5	0.19324	0.03689
																		96	0.04167	0.02018	121	0.44628	0.03983	108.5	0.26728	0.03954	99.5	0.11055	0.03056	97.5	0.07179	0.02567	104	0.19231	0.03674
																		96.5	0.04145	0.02008	122	0.45082	0.03965	109	0.26606	0.03941	100	0.11	0.03042	98	0.07143	0.02555	104.5	0.19139	0.0366
																		97	0.04124	0.01998	122.5	0.44898	0.03958	110	0.27273	0.03946	100.5	0.10945	0.03028	98.5	0.07107	0.02542	105	0.19048	0.03645
																		97.5	0.04103	0.01988	123	0.44715	0.0395	110.5	0.27149	0.03933	101.5	0.11823	0.03109	99	0.07071	0.0253	105.5	0.18957	0.03631
																		98	0.04082	0.01978	124	0.45161	0.03932	111.5	0.27803	0.03937	102	0.11765	0.03095	99.5	0.07035	0.02518	106	0.18868	0.03616
																		98.5	0.04061	0.01969	124.5	0.4498	0.03925	112	0.27679	0.03924	102.5	0.11707	0.03081	100	0.07	0.02506	106.5	0.18779	0.03602
																		99	0.0404	0.01959	125	0.448	0.03918	113	0.28319	0.03927	103	0.1165	0.03068	100.5	0.06965	0.02495	107	0.18692	0.03588
																		99.5	0.0402	0.01949	126	0.45238	0.03901	113.5	0.28194	0.03914	103.5	0.11594	0.03054	101	0.06931	0.02483	107.5	0.18605	0.03574
																		100	0.04	0.0194	126.5	0.45059	0.03894	114	0.2807	0.03902	104	0.11538	0.03041	101.5	0.06897	0.02471	108	0.18519	0.03561
																		100.5	0.0398	0.01931	127.5	0.4549	0.03876	114.5	0.27948	0.0389	104.5	0.11483	0.03028	102	0.06863	0.0246	108.5	0.18433	0.03547
																		101	0.0396	0.01921	128	0.45313	0.0387	115.5	0.28571	0.03892	105.5	0.12322	0.031	102.5	0.06829	0.02449	109.5	0.19178	0.03577
																		101.5	0.03941	0.01912	128.5	0.45136	0.03863	116	0.28448	0.0388	106	0.12264	0.03087	103	0.06796	0.02437	110	0.19091	0.03564
																		102	0.03922	0.01903	129.5	0.4556	0.03846	117	0.2906	0.03881	106.5	0.12207	0.03074	103.5	0.06763	0.02426	110.5	0.19005	0.03551
																		102.5	0.03902	0.01894	130	0.45385	0.03839	117.5	0.28936	0.03869	107	0.1215	0.03061	104	0.06731	0.02415	111.5	0.19731	0.03578
																		103	0.03883	0.01885	130.5	0.45211	0.03833	118.5	0.29536	0.03869	107.5	0.12093	0.03048	104.5	0.06699	0.02404	112	0.19643	0.03565
																		103.5	0.03865	0.01876	131	0.45038	0.03826	119	0.29412	0.03858	108	0.12037	0.03035	105	0.06667	0.02393	112.5	0.19556	0.03552
																		104	0.03846	0.01868	132	0.45455	0.0381	119.5	0.29289	0.03846	108.5	0.11982	0.03023	105.5	0.06635	0.02383	113.5	0.20264	0.03577
																		104.5	0.03828	0.01859	132.5	0.45283	0.03803	120	0.29167	0.03835	109	0.11927	0.0301	106	0.06604	0.02372	114	0.20175	0.03564
																		105	0.0381	0.0185	133	0.45113	0.03797	120.5	0.29046	0.03824	109.5	0.11872	0.02998	106.5	0.06573	0.02361	114.5	0.20087	0.03551
																		105.5	0.03791	0.01842	134	0.45522	0.03781	121.5	0.2963	0.03823	110	0.11818	0.02986	107	0.06542	0.02351	115.5	0.20779	0.03574
																		106	0.03774	0.01833	134.5	0.45353	0.03775	122	0.29508	0.03812	110.5	0.11765	0.02973	108	0.07407	0.02473	116	0.2069	0.03561
																		106.5	0.03756	0.01825	135	0.45185	0.03769	122.5	0.29388	0.03801	111	0.11712	0.02961	108.5	0.07373	0.02462	116.5	0.20601	0.03549
																		107	0.03738	0.01817	135.5	0.45018	0.03762	123	0.29268	0.0379	112	0.125	0.03026	109	0.07339	0.02452	117	0.20513	0.03536
																		107.5	0.03721	0.01808	136.5	0.45421	0.03747	123.5	0.2915	0.0378	112.5	0.12444	0.03014	109.5	0.07306	0.02441	117.5	0.20426	0.03524
																		108	0.03704	0.018	137	0.45255	0.03741	124	0.29032	0.03769	113	0.12389	0.03002	110	0.07273	0.02431	118	0.20339	0.03512
																		108.5	0.03687	0.01792	137.5	0.45091	0.03735	124.5	0.28916	0.03758	113.5	0.12335	0.0299	110.5	0.0724	0.0242	118.5	0.20253	0.035
																		109	0.0367	0.01784	138	0.44928	0.03729	125.5	0.29482	0.03758	114	0.12281	0.02978	111	0.07207	0.0241	119	0.20168	0.03488
																		109.5	0.03653	0.01776	139	0.45324	0.03713	126	0.29365	0.03748	114.5	0.12227	0.02966	112	0.08036	0.02517	119.5	0.20084	0.03476
																		110	0.03636	0.01769	139.5	0.45161	0.03707	126.5	0.29249	0.03737	115	0.12174	0.02955	112.5	0.08	0.02506	120	0.2	0.03464
																		110.5	0.0362	0.01761	140.5	0.45552	0.03692	127	0.29134	0.03727	115.5	0.12121	0.02943	113	0.07965	0.02496	120.5	0.19917	0.03452
																		111	0.03604	0.01753	141	0.4539	0.03686	127.5	0.2902	0.03716	116	0.12069	0.02932	113.5	0.0793	0.02485	121	0.19835	0.03441
																		111.5	0.03587	0.01745	141.5	0.4523	0.03681	128	0.28906	0.03706	116.5	0.12017	0.02921	114	0.07895	0.02475	121.5	0.19753	0.03429
																		112	0.03571	0.01738	142.5	0.45614	0.03666	128.5	0.28794	0.03696	117	0.11966	0.02909	114.5	0.0786	0.02465	122	0.19672	0.03417
																		112.5	0.03556	0.0173	143	0.45455	0.0366	129.5	0.29344	0.03696	117.5	0.11915	0.02898	115	0.07826	0.02455	122.5	0.19592	0.03406
																		113	0.0354	0.01723	143.5	0.45296	0.03655	130	0.29231	0.03686	118	0.11864	0.02887	115.5	0.07792	0.02445	123	0.19512	0.03394
																		113.5	0.03524	0.01715	144	0.45139	0.03649	130.5	0.29119	0.03676	119	0.12605	0.02945	116	0.07759	0.02435	123.5	0.19433	0.03383
																		114	0.03509	0.01708	144.5	0.44983	0.03643	131	0.29008	0.03666	119.5	0.12552	0.02934	116.5	0.07725	0.02425	124	0.19355	0.03372
																		114.5	0.03493	0.01701	145	0.44828	0.03638	131.5	0.28897	0.03656	120	0.125	0.02923	117	0.07692	0.02416	124.5	0.19277	0.03361
																		115	0.03478	0.01694	145.5	0.44674	0.03632	132	0.28788	0.03646	120.5	0.12448	0.02912	117.5	0.0766	0.02406	125	0.192	0.0335
																		115.5	0.03463	0.01687	146	0.44521	0.03627	132.5	0.28679	0.03636	121	0.12397	0.02902	118.5	0.08439	0.02499	125.5	0.19124	0.03338
																		116	0.03448	0.01679	146.5	0.44369	0.03621	133	0.28571	0.03627	121.5	0.12346	0.02891	119	0.08403	0.02489	126.5	0.19763	0.03361
																		116.5	0.03433	0.01672	147	0.44218	0.03615	133.5	0.28464	0.03617	122.5	0.13061	0.02944	119.5	0.08368	0.0248	127	0.19685	0.0335
																		117	0.03419	0.01666	147.5	0.44068	0.0361	134	0.28358	0.03607	123	0.13008	0.02933	120	0.08333	0.0247	127.5	0.19608	0.03339
																		117.5	0.03404	0.01659	148	0.43919	0.03604	134.5	0.28253	0.03598	123.5	0.12955	0.02922	120.5	0.08299	0.0246	128	0.19531	0.03329
																		118	0.0339	0.01652	148.5	0.43771	0.03598	135.5	0.28782	0.03599	124	0.12903	0.02912	121	0.08264	0.02451	128.5	0.19455	0.03318
																		118.5	0.03376	0.01645	149.5	0.44147	0.03585	136.5	0.29304	0.03599	124.5	0.12851	0.02901	121.5	0.0823	0.02441	129	0.1938	0.03307
																		119	0.03361	0.01638	150	0.44	0.03579	137	0.29197	0.0359	125	0.128	0.02891	122.5	0.0898	0.02524	130	0.2	0.03328
																		119.5	0.03347	0.01632	151	0.44371	0.03566	137.5	0.29091	0.03581	125.5	0.12749	0.02881	123	0.08943	0.02515	130.5	0.19923	0.03318
																		120	0.03333	0.01625	151.5	0.44224	0.03561	138	0.28986	0.03571	126	0.12698	0.0287	123.5	0.08907	0.02505	131	0.19847	0.03307
																		120.5	0.0332	0.01618	152	0.44079	0.03556	138.5	0.28881	0.03562	126.5	0.12648	0.0286	124	0.08871	0.02496	131.5	0.19772	0.03297
																		121	0.03306	0.01612	153	0.44444	0.03543	139	0.28777	0.03553	127	0.12598	0.0285	124.5	0.08835	0.02487	132	0.19697	0.03287
																		121.5	0.03292	0.01605	153.5	0.443	0.03538	139.5	0.28674	0.03544	127.5	0.12549	0.0284	125.5	0.09562	0.02561	132.5	0.19623	0.03277
																		122	0.03279	0.01599	154	0.44156	0.03532	140	0.28571	0.03535	128	0.125	0.0283	126	0.09524	0.02552	133	0.19549	0.03266
																		122.5	0.03265	0.01593	154.5	0.44013	0.03527	140.5	0.2847	0.03526	128.5	0.12451	0.0282	126.5	0.09486	0.02543	133.5	0.19476	0.03256
																		123	0.03252	0.01586	155.5	0.44373	0.03515	141	0.28369	0.03517	129	0.12403	0.02811	127	0.09449	0.02534	134	0.19403	0.03246
																		123.5	0.03239	0.0158	156	0.44231	0.03509	141.5	0.28269	0.03508	129.5	0.12355	0.02801	127.5	0.09412	0.02524	134.5	0.19331	0.03236
																		124	0.03226	0.01574	156.5	0.44089	0.03504	142	0.28169	0.03499	130	0.12308	0.02791	128	0.09375	0.02515	135	0.19259	0.03226
																		124.5	0.03213	0.01568	157	0.43949	0.03499	143	0.28671	0.035	130.5	0.12261	0.02782	128.5	0.09339	0.02506	135.5	0.19188	0.03216
																		125	0.032	0.01562	157.5	0.4381	0.03494	143.5	0.28571	0.03491	131	0.12214	0.02772	129	0.09302	0.02497	136	0.19118	0.03207
																		125.5	0.03187	0.01555	158	0.43671	0.03489	144	0.28472	0.03483	131.5	0.12167	0.02763	129.5	0.09266	0.02488	136.5	0.19048	0.03197
																		126	0.03175	0.01549	158.5	0.43533	0.03483	144.5	0.28374	0.03474	132	0.12121	0.02753	130	0.09231	0.02479	137	0.18978	0.03187
																		126.5	0.03162	0.01543	159.5	0.43887	0.03472	145.5	0.28866	0.03475	132.5	0.12075	0.02744	130.5	0.09195	0.02471	137.5	0.18909	0.03178
																		127	0.0315	0.01538	160	0.4375	0.03466	146.5	0.29352	0.03475	133	0.1203	0.02735	131	0.0916	0.02462	138	0.18841	0.03168
																		127.5	0.03137	0.01532	161	0.44099	0.03455	147	0.29252	0.03467	133.5	0.11985	0.02725	131.5	0.09125	0.02453	138.5	0.18773	0.03159
																		128	0.03125	0.01526	162	0.44444	0.03443	147.5	0.29153	0.03459	134.5	0.12639	0.02773	132	0.09091	0.02445	139	0.18705	0.03149
																		128.5	0.03113	0.0152	163	0.44785	0.03431	148	0.29054	0.0345	135	0.12593	0.02764	132.5	0.09057	0.02436	139.5	0.18638	0.0314
																		129	0.03101	0.01514	163.5	0.44648	0.03427	148.5	0.28956	0.03442	135.5	0.12546	0.02755	133	0.09023	0.02428	140	0.18571	0.0313
																		129.5	0.03089	0.01509	164	0.44512	0.03422	149	0.28859	0.03434	136	0.125	0.02746	133.5	0.08989	0.02419	140.5	0.18505	0.03121
																		130	0.03077	0.01503	164.5	0.44377	0.03417	149.5	0.28763	0.03426	136.5	0.12454	0.02737	134	0.08955	0.02411	141	0.1844	0.03112
																		130.5	0.03065	0.01497	165.5	0.44713	0.03406	150	0.28667	0.03417	137.5	0.13091	0.02781	134.5	0.08922	0.02403	141.5	0.18375	0.03103
																		131	0.03053	0.01492	166.5	0.45045	0.03394	150.5	0.28571	0.03409	138	0.13043	0.02772	135	0.08889	0.02394	142	0.1831	0.03093
																		131.5	0.03042	0.01486	167	0.4491	0.03389	151	0.28477	0.03401	138.5	0.12996	0.02763	135.5	0.08856	0.02386	142.5	0.18246	0.03084
																		132	0.0303	0.01481	168	0.45238	0.03378	151.5	0.28383	0.03393	139	0.1295	0.02754	136	0.08824	0.02378	143	0.18182	0.03075
																		132.5	0.03019	0.01475	168.5	0.45104	0.03374	152	0.28289	0.03385	139.5	0.12903	0.02745	136.5	0.08791	0.0237	143.5	0.18118	0.03066
																		133	0.03008	0.0147	169.5	0.45428	0.03362	152.5	0.28197	0.03377	140	0.12857	0.02737	137	0.08759	0.02362	144	0.18056	0.03057
																		133.5	0.02996	0.01464	170.5	0.45748	0.03351	153	0.28105	0.03369	140.5	0.12811	0.02728	137.5	0.08727	0.02354	145	0.18621	0.03079
																		134	0.02985	0.01459	171	0.45614	0.03346	153.5	0.28013	0.03361	141	0.12766	0.02719	138	0.08696	0.02346	145.5	0.18557	0.0307
																		134.5	0.02974	0.01454	171.5	0.45481	0.03342	154	0.27922	0.03353	141.5	0.12721	0.02711	138.5	0.08664	0.02338	146	0.18493	0.03061
																		135	0.02963	0.01449	172	0.45349	0.03338	154.5	0.27832	0.03345	142	0.12676	0.02702	139	0.08633	0.0233	146.5	0.1843	0.03052
																		135.5	0.02952	0.01443	172.5	0.45217	0.03334	155	0.27742	0.03337	142.5	0.12632	0.02694	139.5	0.08602	0.02322	147	0.18367	0.03044
																		136	0.02941	0.01438	173	0.45087	0.03329	155.5	0.27653	0.0333	143	0.12587	0.02685	140	0.08571	0.02315	147.5	0.18305	0.03035
																		136.5	0.0293	0.01433	173.5	0.44957	0.03325	156	0.27564	0.03322	143.5	0.12544	0.02677	140.5	0.08541	0.02307	148	0.18243	0.03026
																		137	0.0292	0.01428	174	0.44828	0.03321	156.5	0.27476	0.03314	144.5	0.13149	0.02717	141	0.08511	0.02299	148.5	0.18182	0.03018
																		137.5	0.02909	0.01423	175	0.45143	0.0331	157	0.27389	0.03306	145	0.13103	0.02709	141.5	0.08481	0.02292	149	0.18121	0.03009
																		138	0.02899	0.01418	175.5	0.45014	0.03306	157.5	0.27302	0.03299	145.5	0.13058	0.02701	142	0.08451	0.02284	149.5	0.1806	0.03001
																		138.5	0.02888	0.01413	176.5	0.45326	0.03295	158	0.27215	0.03291	146	0.13014	0.02692	142.5	0.08421	0.02277	150	0.18	0.02992
																		139	0.02878	0.01408	177.5	0.45634	0.03285	158.5	0.27129	0.03283	146.5	0.12969	0.02684	143	0.08392	0.02269	150.5	0.1794	0.02984
																		139.5	0.02867	0.01403	178	0.45506	0.0328	159	0.27044	0.03276	147	0.12925	0.02676	143.5	0.08362	0.02262	151	0.17881	0.02976
																		140	0.02857	0.01398	178.5	0.45378	0.03276	159.5	0.26959	0.03268	147.5	0.12881	0.02668	144	0.08333	0.02255	151.5	0.17822	0.02967
																		140.5	0.02847	0.01393	179.5	0.45682	0.03266	160	0.26875	0.03261	148	0.12838	0.0266	144.5	0.08304	0.02247	152	0.17763	0.02959
																		141	0.02837	0.01388	180	0.45556	0.03262	160.5	0.26791	0.03253	148.5	0.12795	0.02652	145	0.08276	0.0224	152.5	0.17705	0.02951
																		141.5	0.02827	0.01383	180.5	0.45429	0.03258	161.5	0.27245	0.03256	149	0.12752	0.02644	145.5	0.08247	0.02233	153	0.17647	0.02943
																		142	0.02817	0.01379	181	0.45304	0.03254	162	0.2716	0.03249	149.5	0.12709	0.02636	146	0.08219	0.02226	153.5	0.1759	0.02935
																		142.5	0.02807	0.01374	182	0.45604	0.03244	163	0.27607	0.03251	150.5	0.13289	0.02674	146.5	0.08191	0.02219	154	0.17532	0.02927
																		143	0.02797	0.01369	182.5	0.45479	0.0324	163.5	0.27523	0.03244	151	0.13245	0.02666	147	0.08163	0.02212	155	0.18065	0.02947
																		143.5	0.02787	0.01365	183	0.45355	0.03236	164	0.27439	0.03236	151.5	0.13201	0.02658	147.5	0.08136	0.02205	155.5	0.18006	0.02939
																		144	0.02778	0.0136	183.5	0.45232	0.03232	164.5	0.27356	0.03229	152	0.13158	0.0265	148	0.08108	0.02198	156	0.17949	0.02931
																		144.5	0.02768	0.01355	184	0.45109	0.03228	165	0.27273	0.03222	152.5	0.13115	0.02642	148.5	0.08081	0.02191	156.5	0.17891	0.02924
																		145	0.02759	0.01351	184.5	0.44986	0.03224	165.5	0.2719	0.03215	153	0.13072	0.02635	149	0.08054	0.02184	157	0.17834	0.02916
																		145.5	0.02749	0.01346	185	0.44865	0.0322	166	0.27108	0.03208	153.5	0.13029	0.02627	149.5	0.08027	0.02177	157.5	0.17778	0.02908
																		146	0.0274	0.01342	186	0.45161	0.03211	166.5	0.27027	0.03201	154.5	0.13592	0.02662	150	0.08	0.0217	158	0.17722	0.029
																		146.5	0.0273	0.01337	186.5	0.4504	0.03207	167	0.26946	0.03194	155	0.13548	0.02654	150.5	0.07973	0.02164	158.5	0.17666	0.02892
																		147	0.02721	0.01333	187	0.4492	0.03203	168	0.27381	0.03196	155.5	0.13505	0.02647	151	0.07947	0.02157	159	0.1761	0.02885
																		147.5	0.02712	0.01328	187.5	0.448	0.03199	168.5	0.273	0.03189	156	0.13462	0.02639	151.5	0.07921	0.0215	159.5	0.17555	0.02877
																		148	0.02703	0.01324	188	0.44681	0.03195	169.5	0.27729	0.03191	156.5	0.13419	0.02632	152	0.07895	0.02144	160.5	0.18069	0.02897
																		148.5	0.02694	0.0132	188.5	0.44562	0.03191	170	0.27647	0.03184	157	0.13376	0.02624	152.5	0.07869	0.02137	161	0.18012	0.02889
																		149	0.02685	0.01315	189.5	0.44855	0.03182	170.5	0.27566	0.03178	157.5	0.13333	0.02617	153	0.07843	0.0213	161.5	0.17957	0.02882
																		149.5	0.02676	0.01311	190	0.44737	0.03178	171	0.27485	0.03171	158	0.13291	0.02609	153.5	0.07818	0.02124	162	0.17901	0.02874
																		150	0.02667	0.01307	190.5	0.44619	0.03175	171.5	0.27405	0.03164	159	0.13836	0.02642	154	0.07792	0.02118	162.5	0.17846	0.02867
																		150.5	0.02658	0.01302	191	0.44503	0.03171	172	0.27326	0.03157	159.5	0.13793	0.02635	154.5	0.07767	0.02111	163	0.17791	0.02859
																		151	0.02649	0.01298	191.5	0.44386	0.03167	172.5	0.27246	0.03151	160	0.1375	0.02627	155	0.07742	0.02105	163.5	0.17737	0.02852
																		151.5	0.0264	0.01294	192.5	0.44675	0.03158	173	0.27168	0.03144	160.5	0.13707	0.0262	155.5	0.07717	0.02098	164	0.17683	0.02844
																		152	0.02632	0.0129	193.5	0.44961	0.03149	173.5	0.27089	0.03137	161	0.13665	0.02613	156	0.07692	0.02092	164.5	0.17629	0.02837
																		152.5	0.02623	0.01286	194	0.44845	0.03145	174	0.27011	0.03131	161.5	0.13622	0.02606	156.5	0.07668	0.02086	165	0.17576	0.0283
																		153	0.02614	0.01282	195	0.45128	0.03136	174.5	0.26934	0.03124	162	0.1358	0.02599	157	0.07643	0.0208	165.5	0.17523	0.02823
																		153.5	0.02606	0.01277	195.5	0.45013	0.03132	175	0.26857	0.03117	162.5	0.13538	0.02591	157.5	0.07619	0.02073	166	0.1747	0.02815
																		154	0.02597	0.01273	196.5	0.45293	0.03123	175.5	0.26781	0.03111	163	0.13497	0.02584	158	0.07595	0.02067	166.5	0.17417	0.02808
																		154.5	0.02589	0.01269	197	0.45178	0.0312	176	0.26705	0.03104	163.5	0.13456	0.02577	158.5	0.07571	0.02061	167.5	0.1791	0.02827
																		155	0.02581	0.01265	198	0.45455	0.03111	177	0.27119	0.03107	164	0.13415	0.0257	159	0.07547	0.02055	168	0.17857	0.0282
																		155.5	0.02572	0.01261	198.5	0.4534	0.03107	178	0.27528	0.03109	164.5	0.13374	0.02564	159.5	0.07524	0.02049	168.5	0.17804	0.02813
																		156	0.02564	0.01257	199	0.45226	0.03104	178.5	0.27451	0.03103	165	0.13333	0.02557	160	0.075	0.02043	169	0.17751	0.02806
																		156.5	0.02556	0.01253	199.5	0.45113	0.031	179	0.27374	0.03096	165.5	0.13293	0.0255	160.5	0.07477	0.02037	169.5	0.17699	0.02799
																		157	0.02548	0.0125	200	0.45	0.03097	179.5	0.27298	0.0309	166	0.13253	0.02543	161.5	0.0805	0.02097	170	0.17647	0.02792
																		157.5	0.0254	0.01246	200.5	0.44888	0.03093	180	0.27222	0.03084	166.5	0.13213	0.02536	162	0.08025	0.02091	170.5	0.17595	0.02785
																		158	0.02532	0.01242	201	0.44776	0.0309	181	0.27624	0.03086	167	0.13174	0.02529	162.5	0.08	0.02085	171	0.17544	0.02778
																		158.5	0.02524	0.01238	201.5	0.44665	0.03086	181.5	0.27548	0.03079	167.5	0.13134	0.02523	163	0.07975	0.02079	171.5	0.17493	0.02771
																		159	0.02516	0.01234	202	0.44554	0.03083	182	0.27473	0.03073	168	0.13095	0.02516	163.5	0.07951	0.02073	172	0.17442	0.02764
																		159.5	0.02508	0.0123	202.5	0.44444	0.0308	182.5	0.27397	0.03067	168.5	0.13056	0.02509	164	0.07927	0.02067	172.5	0.17391	0.02758
																		160	0.025	0.01227	203	0.44335	0.03076	183	0.27322	0.03061	169	0.13018	0.02503	164.5	0.07903	0.02061	173	0.17341	0.02751
																		160.5	0.02492	0.01223	203.5	0.44226	0.03073	183.5	0.27248	0.03055	169.5	0.12979	0.02496	165	0.07879	0.02056	173.5	0.17291	0.02744
																		161	0.02484	0.01219	204	0.44118	0.03069	184	0.27174	0.03049	170	0.12941	0.0249	165.5	0.07855	0.0205	174	0.17241	0.02737
																		161.5	0.02477	0.01215	204.5	0.4401	0.03066	184.5	0.271	0.03043	171	0.1345	0.0252	166	0.07831	0.02044	174.5	0.17192	0.02731
																		162	0.02469	0.01212	205	0.43902	0.03062	185	0.27027	0.03036	171.5	0.13411	0.02513	166.5	0.07808	0.02038	175	0.17143	0.02724
																		162.5	0.02462	0.01208	205.5	0.43796	0.03059	185.5	0.26954	0.0303	172	0.13372	0.02507	167	0.07784	0.02033	175.5	0.17094	0.02718
																		163	0.02454	0.01204	206.5	0.44068	0.03051	186	0.26882	0.03024	172.5	0.13333	0.025	167.5	0.07761	0.02027	176	0.17045	0.02711
																		164	0.03049	0.01332	207	0.43961	0.03047	187	0.27273	0.03027	173	0.13295	0.02494	168	0.07738	0.02021	177	0.17514	0.02729
																		164.5	0.0304	0.01328	207.5	0.43855	0.03044	187.5	0.272	0.03021	173.5	0.13256	0.02488	168.5	0.07715	0.02016	177.5	0.17465	0.02722
																		165	0.0303	0.01324	208	0.4375	0.0304	188	0.27128	0.03015	174	0.13218	0.02481	169	0.07692	0.0201	178	0.17416	0.02716
																		165.5	0.03021	0.0132	209	0.44019	0.03032	188.5	0.27056	0.03009	174.5	0.13181	0.02475	169.5	0.0767	0.02004	178.5	0.17367	0.0271
																		166	0.03012	0.01317	209.5	0.43914	0.03029	189	0.26984	0.03003	175.5	0.13675	0.02503	170	0.07647	0.01999	179	0.17318	0.02703
																		166.5	0.03003	0.01313	210.5	0.44181	0.03021	189.5	0.26913	0.02997	176	0.13636	0.02497	170.5	0.07625	0.01993	179.5	0.1727	0.02697
																		167	0.02994	0.01309	211	0.44076	0.03018	190	0.26842	0.02991	176.5	0.13598	0.02491	171	0.07602	0.01988	180	0.17222	0.0269
																		167.5	0.02985	0.01305	211.5	0.43972	0.03015	190.5	0.26772	0.02986	177	0.13559	0.02485	171.5	0.0758	0.01982	181	0.1768	0.02707
																		168	0.02976	0.01301	212	0.43868	0.03011	191	0.26702	0.0298	177.5	0.13521	0.02478	172	0.07558	0.01977	181.5	0.17631	0.02701
																		168.5	0.02967	0.01297	213	0.44131	0.03004	191.5	0.26632	0.02974	178	0.13483	0.02472	173	0.08092	0.02031	182	0.17582	0.02695
																		169	0.02959	0.01294	214	0.44393	0.02996	192	0.26563	0.02968	178.5	0.13445	0.02466	173.5	0.08069	0.02026	182.5	0.17534	0.02689
																		169.5	0.0295	0.0129	215	0.44651	0.02988	192.5	0.26494	0.02963	179	0.13408	0.0246	174	0.08046	0.0202	183	0.17486	0.02682
																		170	0.02941	0.01286	215.5	0.44548	0.02985	193	0.26425	0.02957	179.5	0.1337	0.02454	174.5	0.08023	0.02015	183.5	0.17439	0.02676
																		170.5	0.02933	0.01283	216	0.44444	0.02982	194	0.26804	0.02959	180	0.13333	0.02448	175	0.08	0.02009	184	0.17391	0.0267
																		171	0.02924	0.01279	216.5	0.44342	0.02979	194.5	0.26735	0.02954	181	0.13812	0.02474	175.5	0.07977	0.02004	184.5	0.17344	0.02664
																		171.5	0.02915	0.01275	217	0.4424	0.02975	195	0.26667	0.02948	181.5	0.13774	0.02468	176	0.07955	0.01999	185	0.17297	0.02658
																		172	0.02907	0.01272	217.5	0.44138	0.02972	195.5	0.26598	0.02943	182	0.13736	0.02462	176.5	0.07932	0.01993	185.5	0.17251	0.02652
																		172.5	0.02899	0.01268	218	0.44037	0.02969	196	0.26531	0.02937	182.5	0.13699	0.02456	177	0.0791	0.01988	186.5	0.17694	0.02668
																		173	0.0289	0.01264	218.5	0.43936	0.02966	196.5	0.26463	0.02931	183	0.13661	0.02451	177.5	0.07887	0.01983	187	0.17647	0.02662
																		173.5	0.02882	0.01261	219.5	0.44191	0.02959	197	0.26396	0.02926	183.5	0.13624	0.02445	178	0.07865	0.01978	187.5	0.176	0.02656
																		174	0.02874	0.01257	220	0.44091	0.02955	197.5	0.26329	0.0292	184	0.13587	0.02439	178.5	0.07843	0.01972	188	0.17553	0.0265
																		174.5	0.02865	0.01254	220.5	0.43991	0.02952	198	0.26263	0.02915	184.5	0.1355	0.02433	179	0.07821	0.01967	189	0.17989	0.02665
																		175	0.02857	0.0125	221	0.43891	0.02949	198.5	0.26196	0.02909	185	0.13514	0.02427	179.5	0.07799	0.01962	189.5	0.17942	0.02659
																		175.5	0.02849	0.01247	221.5	0.43792	0.02946	199	0.26131	0.02904	185.5	0.13477	0.02421	180	0.07778	0.01957	190	0.17895	0.02653
																		176	0.02841	0.01243	222.5	0.44045	0.02939	199.5	0.26065	0.02898	186	0.13441	0.02415	180.5	0.07756	0.01952	190.5	0.17848	0.02648
																		176.5	0.02833	0.0124	223	0.43946	0.02936	200.5	0.26434	0.02901	186.5	0.13405	0.0241	181	0.07735	0.01947	191	0.17801	0.02642
																		177	0.02825	0.01237	223.5	0.43848	0.02933	201.5	0.26799	0.02904	187	0.13369	0.02404	181.5	0.07713	0.01942	191.5	0.17755	0.02636
																		177.5	0.02817	0.01233	224.5	0.44098	0.02926	202	0.26733	0.02898	187.5	0.13333	0.02398	182	0.07692	0.01937	192	0.17708	0.0263
																		178	0.02809	0.0123	225.5	0.44346	0.02919	202.5	0.26667	0.02893	188	0.13298	0.02393	182.5	0.07671	0.01932	192.5	0.17662	0.02624
																		178.5	0.02801	0.01226	226	0.44248	0.02916	203	0.26601	0.02888	188.5	0.13263	0.02387	183	0.0765	0.01927	193	0.17617	0.02619
																		179	0.02793	0.01223	226.5	0.4415	0.02913	203.5	0.26536	0.02882	189	0.13228	0.02381	183.5	0.07629	0.01922	193.5	0.17571	0.02613
																		179.5	0.02786	0.0122	227	0.44053	0.0291	204.5	0.26895	0.02885	189.5	0.13193	0.02376	184	0.07609	0.01917	194	0.17526	0.02607
																		180	0.02778	0.01216	228	0.44298	0.02903	205	0.26829	0.0288	190	0.13158	0.0237	184.5	0.07588	0.01912	194.5	0.17481	0.02602
																		180.5	0.0277	0.01213	228.5	0.44201	0.029	205.5	0.26764	0.02874	190.5	0.13123	0.02365	185	0.07568	0.01907	195	0.17436	0.02596
																		181	0.02762	0.0121	229	0.44105	0.02897	206	0.26699	0.02869	191	0.13089	0.02359	185.5	0.07547	0.01903	195.5	0.17391	0.0259
																		181.5	0.02755	0.01207	230	0.44348	0.0289	206.5	0.26634	0.02864	191.5	0.13055	0.02354	186	0.07527	0.01898	196	0.17347	0.02585
																		182	0.02747	0.01203	230.5	0.44252	0.02887	207	0.2657	0.02859	192	0.13021	0.02348	186.5	0.07507	0.01893	196.5	0.17303	0.02579
																		182.5	0.0274	0.012	231	0.44156	0.02884	207.5	0.26506	0.02854	192.5	0.12987	0.02343	187	0.07487	0.01888	197	0.17259	0.02574
																		183	0.02732	0.01197	231.5	0.4406	0.02881	208	0.26442	0.02849	193	0.12953	0.02337	187.5	0.07467	0.01883	197.5	0.17215	0.02568
																		183.5	0.02725	0.01194	232	0.43966	0.02878	209	0.26794	0.02851	193.5	0.1292	0.02332	188	0.07447	0.01879	198	0.17172	0.02563
																		184	0.02717	0.0119	233	0.44206	0.02872	209.5	0.2673	0.02846	194	0.12887	0.02327	188.5	0.07427	0.01874	198.5	0.17128	0.02557
																		184.5	0.0271	0.01187	233.5	0.44111	0.02869	210	0.26667	0.02841	195	0.13333	0.02352	189	0.07407	0.01869	199	0.17085	0.02552
																		185	0.02703	0.01184	234.5	0.4435	0.02862	210.5	0.26603	0.02836	195.5	0.13299	0.02346	189.5	0.07388	0.01865	199.5	0.17043	0.02546
																		185.5	0.02695	0.01181	235	0.44255	0.02859	211	0.2654	0.02831	196	0.13265	0.02341	190	0.07368	0.0186	200.5	0.17456	0.02561
																		186	0.02688	0.01178	235.5	0.44161	0.02856	211.5	0.26478	0.02826	196.5	0.13232	0.02336	190.5	0.07349	0.01856	201	0.17413	0.02556
																		186.5	0.02681	0.01175	236	0.44068	0.02854	212	0.26415	0.02821	197.5	0.13671	0.02359	191	0.0733	0.01851	201.5	0.1737	0.0255
																		187	0.02674	0.01172	236.5	0.43975	0.02851	213	0.26761	0.02823	198	0.13636	0.02354	191.5	0.07311	0.01846	202	0.17327	0.02545
																		187.5	0.02667	0.01169	237	0.43882	0.02848	213.5	0.26698	0.02818	198.5	0.13602	0.02349	192	0.07292	0.01842	202.5	0.17284	0.0254
																		188	0.0266	0.01166	237.5	0.43789	0.02845	214.5	0.2704	0.0282	199	0.13568	0.02344	192.5	0.07273	0.01837	203.5	0.1769	0.02554
																		188.5	0.02653	0.01163	238	0.43697	0.02842	215	0.26977	0.02815	199.5	0.13534	0.02339	193	0.07254	0.01833	204	0.17647	0.02549
																		189	0.02646	0.0116	238.5	0.43606	0.02839	215.5	0.26914	0.02811	200	0.135	0.02333	193.5	0.07235	0.01828	204.5	0.17604	0.02543
																		189.5	0.02639	0.01157	239	0.43515	0.02837	216	0.26852	0.02806	200.5	0.13466	0.02328	194	0.07216	0.01824	205	0.17561	0.02538
																		190	0.02632	0.01154	240	0.4375	0.0283	216.5	0.2679	0.02801	201	0.13433	0.02323	194.5	0.07198	0.0182	205.5	0.17518	0.02533
																		190.5	0.02625	0.01151	240.5	0.43659	0.02828	217.5	0.27126	0.02803	201.5	0.134	0.02318	195	0.07179	0.01815	206	0.17476	0.02528
																		191	0.02618	0.01148	241	0.43568	0.02825	218	0.27064	0.02798	202	0.13366	0.02313	195.5	0.07161	0.01811	206.5	0.17433	0.02522
																		191.5	0.02611	0.01145	242	0.43802	0.02819	218.5	0.27002	0.02793	202.5	0.13333	0.02308	196	0.07143	0.01806	207.5	0.17831	0.02536
																		192	0.02604	0.01142	242.5	0.43711	0.02816	219.5	0.27335	0.02795	203	0.133	0.02303	196.5	0.07125	0.01802	208	0.17788	0.02531
																		192.5	0.02597	0.01139	243	0.43621	0.02813	220	0.27273	0.0279	203.5	0.13268	0.02298	197	0.07107	0.01798	208.5	0.17746	0.02526
																		193	0.02591	0.01136	243.5	0.43532	0.0281	220.5	0.27211	0.02786	204	0.13235	0.02293	197.5	0.07089	0.01793	209	0.17703	0.02521
																		193.5	0.02584	0.01133	244.5	0.43763	0.02804	221	0.27149	0.02781	204.5	0.13203	0.02288	198	0.07071	0.01789	209.5	0.17661	0.02516
																		194	0.02577	0.0113	245	0.43673	0.02801	221.5	0.27088	0.02777	205	0.13171	0.02283	198.5	0.07053	0.01785	210	0.17619	0.02511
																		194.5	0.02571	0.01127	246	0.43902	0.02795	222	0.27027	0.02772	205.5	0.13139	0.02278	199	0.07035	0.01781	210.5	0.17577	0.02506
																		195	0.02564	0.01125	246.5	0.43813	0.02793	222.5	0.26966	0.02767	206	0.13107	0.02273	199.5	0.07018	0.01777	211	0.17536	0.025
																		195.5	0.02558	0.01122	247.5	0.4404	0.02787	223	0.26906	0.02763	206.5	0.13075	0.02268	200	0.07	0.01772	211.5	0.17494	0.02495
																		196	0.02551	0.01119	248	0.43952	0.02784	223.5	0.26846	0.02758	207	0.13043	0.02263	200.5	0.06983	0.01768	212	0.17453	0.02491
																		196.5	0.02545	0.01116	248.5	0.43863	0.02781	224	0.26786	0.02754	207.5	0.13012	0.02258	201	0.06965	0.01764	212.5	0.17412	0.02486
																		197	0.02538	0.01113	249	0.43775	0.02779	224.5	0.26726	0.02749	208	0.12981	0.02253	201.5	0.06948	0.0176	213	0.17371	0.02481
																		197.5	0.02532	0.01111	249.5	0.43687	0.02776	225	0.26667	0.02745	208.5	0.1295	0.02249	202	0.06931	0.01756	213.5	0.1733	0.02476
																		198	0.02525	0.01108	250.5	0.43912	0.0277	225.5	0.26608	0.0274	209	0.12919	0.02244	202.5	0.06914	0.01752	214	0.1729	0.02471
																		198.5	0.02519	0.01105	251	0.43825	0.02767	226	0.26549	0.02736	209.5	0.12888	0.02239	203	0.06897	0.01748	215	0.17674	0.02484
																		199	0.02513	0.01102	252	0.44048	0.02762	226.5	0.2649	0.02731	210	0.12857	0.02234	203.5	0.0688	0.01743	215.5	0.17633	0.02479
																		199.5	0.02506	0.011	252.5	0.4396	0.02759	227	0.26432	0.02727	210.5	0.12827	0.0223	204	0.06863	0.01739	216	0.17593	0.02474
																		200	0.025	0.01097	253	0.43874	0.02756	227.5	0.26374	0.02722	211	0.12796	0.02225	204.5	0.06846	0.01735	216.5	0.17552	0.02469
																		200.5	0.02494	0.01094	253.5	0.43787	0.02754	228	0.26316	0.02718	211.5	0.12766	0.0222	205.5	0.07299	0.01781	217.5	0.17931	0.02482
																		201	0.02488	0.01092	254	0.43701	0.02751	228.5	0.26258	0.02713	212	0.12736	0.02216	206	0.07282	0.01777	218	0.1789	0.02477
																		201.5	0.02481	0.01089	254.5	0.43615	0.02749	229	0.26201	0.02709	212.5	0.12706	0.02211	206.5	0.07264	0.01773	218.5	0.17849	0.02472
																		202	0.02475	0.01086	255	0.43529	0.02746	229.5	0.26144	0.02704	213	0.12676	0.02206	207	0.07246	0.01769	219	0.17808	0.02467
																		202.5	0.02469	0.01084	255.5	0.43444	0.02744	230	0.26087	0.027	213.5	0.12646	0.02202	207.5	0.07229	0.01765	219.5	0.17768	0.02463
																		203	0.02463	0.01081	256	0.43359	0.02741	231	0.26407	0.02702	214	0.12617	0.02197	208	0.07212	0.01761	220	0.17727	0.02458
																		203.5	0.02457	0.01079	256.5	0.43275	0.02739	231.5	0.2635	0.02698	214.5	0.12587	0.02192	208.5	0.07194	0.01757	221	0.181	0.0247
																		204	0.02451	0.01076	257	0.43191	0.02736	232	0.26293	0.02694	215	0.12558	0.02188	209	0.07177	0.01753	221.5	0.18059	0.02465
																		204.5	0.02445	0.01073	257.5	0.43107	0.02733	232.5	0.26237	0.02689	215.5	0.12529	0.02183	209.5	0.0716	0.01749	222	0.18018	0.02461
																		205	0.02439	0.01071	258	0.43023	0.02731	233	0.2618	0.02685	216.5	0.12933	0.02206	210	0.07143	0.01745	222.5	0.17978	0.02456
																		205.5	0.02433	0.01068	258.5	0.4294	0.02728	233.5	0.26124	0.02681	217	0.12903	0.02201	210.5	0.07126	0.01741	223	0.17937	0.02451
																		206	0.02427	0.01066	259	0.42857	0.02726	234	0.26068	0.02676	217.5	0.12874	0.02197	211	0.07109	0.01737	223.5	0.17897	0.02447
																		206.5	0.02421	0.01063	259.5	0.42775	0.02723	234.5	0.26013	0.02672	218	0.12844	0.02192	211.5	0.07092	0.01733	224	0.17857	0.02442
																		207	0.02415	0.01061	260	0.42692	0.02721	235	0.25957	0.02668	218.5	0.12815	0.02188	212	0.07075	0.0173	224.5	0.17817	0.02437
																		207.5	0.0241	0.01058	260.5	0.4261	0.02718	235.5	0.25902	0.02664	219.5	0.13212	0.02209	212.5	0.07059	0.01726	225	0.17778	0.02433
																		208	0.02404	0.01056	261	0.42529	0.02715	236	0.25847	0.02659	220	0.13182	0.02204	213	0.07042	0.01722	225.5	0.17738	0.02428
																		208.5	0.02398	0.01053	262	0.42748	0.0271	236.5	0.25793	0.02655	220.5	0.13152	0.022	213.5	0.07026	0.01718	226	0.17699	0.02424
																		209	0.02392	0.01051	262.5	0.42667	0.02708	237.5	0.26105	0.02657	221	0.13122	0.02195	214	0.07009	0.01714	226.5	0.1766	0.02419
																		209.5	0.02387	0.01048	263	0.42586	0.02705	238	0.2605	0.02653	221.5	0.13093	0.02191	214.5	0.06993	0.01711	227	0.17621	0.02415
																		210	0.02381	0.01046	263.5	0.42505	0.02702	238.5	0.25996	0.02649	222	0.13063	0.02187	215	0.06977	0.01707	227.5	0.17582	0.0241
																		210.5	0.02375	0.01043	264.5	0.42722	0.02697	239	0.25941	0.02645	222.5	0.13034	0.02182	215.5	0.06961	0.01703	228.5	0.17943	0.02422
																		211	0.0237	0.01041	265	0.42642	0.02695	239.5	0.25887	0.02641	223	0.13004	0.02178	216	0.06944	0.01699	229	0.17904	0.02417
																		211.5	0.02364	0.01038	266	0.42857	0.0269	240	0.25833	0.02637	223.5	0.12975	0.02174	216.5	0.06928	0.01696	229.5	0.17865	0.02413
																		212.5	0.02824	0.01128	267	0.43071	0.02684	240.5	0.2578	0.02633	224	0.12946	0.02169	217	0.06912	0.01692	230	0.17826	0.02409
																		213	0.02817	0.01126	267.5	0.42991	0.02682	241	0.25726	0.02628	224.5	0.12918	0.02165	217.5	0.06897	0.01688	230.5	0.17787	0.02404
																		213.5	0.0281	0.01123	268.5	0.43203	0.02677	241.5	0.25673	0.02624	225	0.12889	0.02161	218	0.06881	0.01685	231	0.17749	0.024
																		214	0.02804	0.01121	269.5	0.43414	0.02671	242	0.2562	0.0262	225.5	0.1286	0.02156	218.5	0.06865	0.01681	231.5	0.17711	0.02395
																		214.5	0.02797	0.01118	270	0.43333	0.02669	242.5	0.25567	0.02616	226	0.12832	0.02152	219	0.06849	0.01677	232	0.17672	0.02391
																		215	0.02791	0.01115	270.5	0.43253	0.02667	243.5	0.25873	0.02619	226.5	0.12804	0.02148	219.5	0.06834	0.01674	232.5	0.17634	0.02387
																		215.5	0.02784	0.01113	271	0.43173	0.02664	244	0.2582	0.02615	227	0.12775	0.02144	220	0.06818	0.0167	233	0.17597	0.02382
																		216	0.02778	0.0111	271.5	0.43094	0.02662	244.5	0.25767	0.02611	227.5	0.12747	0.02139	221	0.0724	0.01711	233.5	0.17559	0.02378
																		216.5	0.02771	0.01108	272.5	0.43303	0.02657	245	0.25714	0.02607	228	0.12719	0.02135	221.5	0.07223	0.01708	234	0.17521	0.02374
																		217	0.02765	0.01105	273	0.43223	0.02655	245.5	0.25662	0.02603	228.5	0.12691	0.02131	222	0.07207	0.01704	234.5	0.17484	0.02369
																		217.5	0.02759	0.01103	274	0.43431	0.02649	246	0.2561	0.02599	229	0.12664	0.02127	222.5	0.07191	0.017	235	0.17447	0.02365
																		218	0.02752	0.011	274.5	0.43352	0.02647	246.5	0.25558	0.02595	229.5	0.12636	0.02123	223	0.07175	0.01697	235.5	0.1741	0.02361
																		218.5	0.02746	0.01098	275	0.43273	0.02645	247	0.25506	0.02591	230	0.12609	0.02119	223.5	0.07159	0.01693	236	0.17373	0.02357
																		219	0.0274	0.01095	275.5	0.43194	0.02642	247.5	0.25455	0.02587	230.5	0.12581	0.02115	224	0.07143	0.0169	236.5	0.17336	0.02353
																		219.5	0.02733	0.01093	276	0.43116	0.0264	248	0.25403	0.02583	231	0.12554	0.0211	224.5	0.07127	0.01686	237.5	0.17684	0.02364
																		220	0.02727	0.01091	276.5	0.43038	0.02638	248.5	0.25352	0.02579	231.5	0.12527	0.02106	225	0.07111	0.01683	238	0.17647	0.0236
																		220.5	0.02721	0.01088	277.5	0.43243	0.02633	249	0.25301	0.02575	232.5	0.12903	0.02126	225.5	0.07095	0.01679	238.5	0.1761	0.02355
																		221	0.02715	0.01086	278	0.43165	0.02631	249.5	0.25251	0.02571	233	0.12876	0.02122	226	0.0708	0.01676	239	0.17573	0.02351
																		221.5	0.02709	0.01083	278.5	0.43088	0.02628	250	0.252	0.02567	233.5	0.12848	0.02118	226.5	0.07064	0.01672	239.5	0.17537	0.02347
																		222	0.02703	0.01081	279	0.43011	0.02626	250.5	0.2515	0.02563	234	0.12821	0.02114	227	0.07048	0.01669	240	0.175	0.02343
																		222.5	0.02697	0.01079	279.5	0.42934	0.02624	251	0.251	0.02559	234.5	0.12793	0.0211	227.5	0.07033	0.01665	240.5	0.17464	0.02339
																		223	0.02691	0.01076	280	0.42857	0.02621	251.5	0.2505	0.02555	235	0.12766	0.02106	228	0.07018	0.01662	241.5	0.17805	0.0235
																		223.5	0.02685	0.01074	280.5	0.42781	0.02619	252	0.25	0.02552	235.5	0.12739	0.02102	228.5	0.07002	0.01658	242	0.17769	0.02345
																		224	0.02679	0.01072	281	0.42705	0.02617	252.5	0.2495	0.02548	236.5	0.13108	0.02121	229	0.06987	0.01655	242.5	0.17732	0.02341
																		224.5	0.02673	0.01069	281.5	0.42629	0.02615	253	0.24901	0.02544	237	0.1308	0.02117	229.5	0.06972	0.01652	243	0.17695	0.02337
																		225	0.02667	0.01067	282	0.42553	0.02612	253.5	0.24852	0.0254	237.5	0.13053	0.02113	230	0.06957	0.01648	243.5	0.17659	0.02333
																		225.5	0.02661	0.01065	282.5	0.42478	0.0261	254	0.24803	0.02536	238	0.13025	0.02109	230.5	0.06941	0.01645	244	0.17623	0.02329
																		226	0.02655	0.01062	283	0.42403	0.02608	254.5	0.24754	0.02532	238.5	0.12998	0.02106	231	0.06926	0.01641	244.5	0.17587	0.02325
																		226.5	0.02649	0.0106	283.5	0.42328	0.02605	255	0.24706	0.02529	239	0.12971	0.02102	231.5	0.06911	0.01638	245	0.17551	0.02321
																		227	0.02643	0.01058	284	0.42254	0.02603	255.5	0.24658	0.02525	239.5	0.12944	0.02098	232	0.06897	0.01635	245.5	0.17515	0.02317
																		227.5	0.02637	0.01055	284.5	0.42179	0.02601	256	0.24609	0.02521	240	0.12917	0.02094	232.5	0.06882	0.01631	246	0.1748	0.02313
																		228	0.02632	0.01053	285	0.42105	0.02599	256.5	0.24561	0.02517	240.5	0.1289	0.0209	233	0.06867	0.01628	246.5	0.17444	0.02309
																		228.5	0.02626	0.01051	285.5	0.42032	0.02596	257.5	0.24854	0.0252	241	0.12863	0.02086	233.5	0.06852	0.01625	247	0.17409	0.02305
																		229	0.0262	0.01049	286.5	0.42234	0.02592	258	0.24806	0.02517	241.5	0.12836	0.02082	234	0.06838	0.01621	247.5	0.17374	0.02301
																		229.5	0.02614	0.01046	287	0.4216	0.0259	258.5	0.24758	0.02513	242	0.1281	0.02078	234.5	0.06823	0.01618	248	0.17339	0.02297
																		230	0.02609	0.01044	288	0.42361	0.02585	259	0.2471	0.02509	242.5	0.12784	0.02075	235	0.06809	0.01615	248.5	0.17304	0.02294
																		230.5	0.02603	0.01042	288.5	0.42288	0.02583	259.5	0.24663	0.02505	243	0.12757	0.02071	235.5	0.06794	0.01612	249	0.17269	0.0229
																		231	0.02597	0.0104	289	0.42215	0.02581	260	0.24615	0.02502	243.5	0.12731	0.02067	236	0.0678	0.01608	249.5	0.17234	0.02286
																		231.5	0.02592	0.01038	289.5	0.42142	0.02578	260.5	0.24568	0.02498	244	0.12705	0.02063	236.5	0.06765	0.01605	250	0.172	0.02282
																		232	0.02586	0.01035	290	0.42069	0.02576	261.5	0.24857	0.02501	244.5	0.12679	0.02059	237	0.06751	0.01602	250.5	0.17166	0.02278
																		232.5	0.02581	0.01033	290.5	0.41997	0.02574	262	0.24809	0.02497	245	0.12653	0.02056	237.5	0.06737	0.01599	251	0.17131	0.02274
																		233	0.02575	0.01031	291	0.41924	0.02572	263	0.25095	0.025	245.5	0.12627	0.02052	238	0.06723	0.01596	252	0.1746	0.02285
																		233.5	0.0257	0.01029	291.5	0.41852	0.02569	263.5	0.25047	0.02496	246	0.12602	0.02048	238.5	0.06709	0.01593	252.5	0.17426	0.02281
																		234	0.02564	0.01027	292	0.41781	0.02567	264	0.25	0.02493	247	0.12955	0.02066	239	0.06695	0.01589	253	0.17391	0.02277
																		234.5	0.02559	0.01024	292.5	0.41709	0.02565	264.5	0.24953	0.02489	247.5	0.12929	0.02063	239.5	0.06681	0.01586	253.5	0.17357	0.02273
																		235	0.02553	0.01022	293	0.41638	0.02563	265	0.24906	0.02486	248	0.12903	0.02059	240	0.06667	0.01583	254	0.17323	0.02269
																		235.5	0.02548	0.0102	294	0.41837	0.02558	265.5	0.24859	0.02482	248.5	0.12877	0.02055	240.5	0.06653	0.0158	254.5	0.17289	0.02266
																		236	0.02542	0.01018	294.5	0.41766	0.02556	266	0.24812	0.02479	249	0.12851	0.02052	241	0.06639	0.01577	255	0.17255	0.02262
																		236.5	0.02537	0.01016	295.5	0.41963	0.02552	266.5	0.24765	0.02475	249.5	0.12826	0.02048	241.5	0.06625	0.01574	255.5	0.17221	0.02258
																		237	0.02532	0.01014	296	0.41892	0.0255	267	0.24719	0.02471	250	0.128	0.02044	242	0.06612	0.01571	256	0.17188	0.02254
																		237.5	0.02526	0.01012	296.5	0.41821	0.02548	267.5	0.24673	0.02468	250.5	0.12774	0.02041	242.5	0.06598	0.01568	256.5	0.17154	0.02251
																		238	0.02521	0.0101	297	0.41751	0.02545	268	0.24627	0.02464	251	0.12749	0.02037	243	0.06584	0.01565	257	0.17121	0.02247
																		238.5	0.02516	0.01008	297.5	0.41681	0.02543	268.5	0.24581	0.02461	251.5	0.12724	0.02033	243.5	0.06571	0.01562	257.5	0.17087	0.02243
																		239	0.0251	0.01006	298.5	0.41876	0.02539	269	0.24535	0.02457	252	0.12698	0.0203	244	0.06557	0.01558	258	0.17054	0.02239
																		239.5	0.02505	0.01004	299.5	0.4207	0.02535	269.5	0.2449	0.02454	252.5	0.12673	0.02026	244.5	0.06544	0.01555	258.5	0.17021	0.02236
																		240	0.025	0.01001	300	0.42	0.02533	270	0.24444	0.0245	253	0.12648	0.02023	245	0.06531	0.01552	259	0.16988	0.02232
																		240.5	0.02495	0.00999	300.5	0.4193	0.02531	270.5	0.24399	0.02447	253.5	0.12623	0.02019	245.5	0.06517	0.01549	259.5	0.16956	0.02228
																		241	0.0249	0.00997	301.5	0.42123	0.02526	271	0.24354	0.02443	254	0.12598	0.02015	246	0.06504	0.01546	260	0.16923	0.02225
																		241.5	0.02484	0.00995	302.5	0.42314	0.02522	271.5	0.24309	0.0244	254.5	0.12574	0.02012	246.5	0.06491	0.01543	261	0.17241	0.02235
																		242	0.02479	0.00993	303.5	0.42504	0.02518	272	0.24265	0.02437	255	0.12549	0.02008	247	0.06478	0.01541	261.5	0.17208	0.02231
																		242.5	0.02474	0.00991	304	0.42434	0.02516	272.5	0.2422	0.02433	256	0.12891	0.02026	247.5	0.06465	0.01538	262	0.17176	0.02228
																		243	0.02469	0.00989	304.5	0.42365	0.02514	273	0.24176	0.0243	256.5	0.12865	0.02022	248	0.06452	0.01535	262.5	0.17143	0.02224
																		243.5	0.02464	0.00987	305.5	0.42553	0.0251	273.5	0.24132	0.02426	257	0.1284	0.02019	248.5	0.06439	0.01532	263.5	0.17457	0.02234
																		244	0.02459	0.00985	306.5	0.42741	0.02506	274.5	0.24408	0.02429	258	0.13178	0.02035	249	0.06426	0.01529	264	0.17424	0.02231
																		244.5	0.02454	0.00983	307	0.42671	0.02504	275	0.24364	0.02426	258.5	0.13153	0.02032	249.5	0.06413	0.01526	264.5	0.17391	0.02227
																		245	0.02449	0.00981	308	0.42857	0.02499	275.5	0.24319	0.02422	259	0.13127	0.02028	250	0.064	0.01523	265	0.17358	0.02223
																		245.5	0.02444	0.00979	309	0.43042	0.02495	276	0.24275	0.02419	259.5	0.13102	0.02025	250.5	0.06387	0.0152	265.5	0.17326	0.0222
																		246	0.02439	0.00977	309.5	0.42973	0.02493	276.5	0.24231	0.02416	260	0.13077	0.02021	251	0.06375	0.01517	266	0.17293	0.02216
																		246.5	0.02434	0.00976	310	0.42903	0.02491	277	0.24188	0.02412	261	0.1341	0.02037	251.5	0.06362	0.01514	266.5	0.17261	0.02213
																		247	0.02429	0.00974	311	0.43087	0.02487	277.5	0.24144	0.02409	261.5	0.13384	0.02034	252	0.06349	0.01512	267	0.17228	0.02209
																		247.5	0.02424	0.00972	312	0.43269	0.02483	278.5	0.24417	0.02412	262	0.13359	0.0203	252.5	0.06337	0.01509	267.5	0.17196	0.02206
																		248	0.02419	0.0097	313	0.4345	0.02479	279.5	0.24687	0.02415	262.5	0.13333	0.02027	253	0.06324	0.01506	268	0.17164	0.02202
																		248.5	0.02414	0.00968	314	0.43631	0.02475	280	0.24643	0.02411	263	0.13308	0.02024	253.5	0.06312	0.01503	268.5	0.17132	0.02199
																		249	0.0241	0.00966	315	0.4381	0.0247	280.5	0.24599	0.02408	263.5	0.13283	0.0202	254	0.06299	0.015	269	0.171	0.02195
																		249.5	0.02405	0.00964	315.5	0.4374	0.02469	281	0.24555	0.02405	264	0.13258	0.02017	254.5	0.06287	0.01497	269.5	0.17069	0.02192
																		250	0.024	0.00962	316	0.43671	0.02467	282	0.24823	0.02408	264.5	0.13233	0.02013	255	0.06275	0.01495	270	0.17037	0.02188
																		250.5	0.02395	0.0096	317	0.43849	0.02463	282.5	0.24779	0.02404	265	0.13208	0.0201	255.5	0.06262	0.01492	270.5	0.17006	0.02185
																		251	0.0239	0.00958	317.5	0.4378	0.02461	283	0.24735	0.02401	265.5	0.13183	0.02007	256.5	0.06628	0.01527	271.5	0.17311	0.02195
																		251.5	0.02386	0.00957	318	0.43711	0.02459	283.5	0.24691	0.02398	266	0.13158	0.02003	257	0.06615	0.01524	272.5	0.17615	0.02204
																		252	0.02381	0.00955	318.5	0.43642	0.02457	284	0.24648	0.02395	266.5	0.13133	0.02	257.5	0.06602	0.01522	273	0.17582	0.022
																		252.5	0.02376	0.00953	319	0.43574	0.02455	284.5	0.24605	0.02391	267	0.13109	0.01997	258.5	0.06963	0.01555	273.5	0.1755	0.02197
																		253	0.02372	0.00951	319.5	0.43505	0.02453	285	0.24561	0.02388	267.5	0.13084	0.01993	259	0.0695	0.01552	274	0.17518	0.02194
																		253.5	0.02367	0.00949	320	0.43438	0.02452	285.5	0.24518	0.02385	268.5	0.13408	0.02009	259.5	0.06936	0.0155	274.5	0.17486	0.0219
																		254	0.02362	0.00947	320.5	0.4337	0.0245	286	0.24476	0.02382	269	0.13383	0.02005	260	0.06923	0.01547	275	0.17455	0.02187
																		254.5	0.02358	0.00945	321.5	0.43546	0.02446	286.5	0.24433	0.02378	269.5	0.13358	0.02002	260.5	0.0691	0.01544	275.5	0.17423	0.02183
																		255	0.02353	0.00944	322	0.43478	0.02444	287	0.2439	0.02375	270	0.13333	0.01999	261	0.06897	0.01541	276.5	0.17722	0.02192
																		255.5	0.02348	0.00942	323	0.43653	0.0244	287.5	0.24348	0.02372	270.5	0.13309	0.01995	261.5	0.06883	0.01538	277	0.1769	0.02189
																		256	0.02344	0.0094	324	0.43827	0.02436	288.5	0.2461	0.02375	271	0.13284	0.01992	262	0.0687	0.01536	277.5	0.17658	0.02186
																		256.5	0.02339	0.00938	325	0.44	0.02432	289	0.24567	0.02372	271.5	0.1326	0.01989	262.5	0.06857	0.01533	278	0.17626	0.02182
																		257	0.02335	0.00936	326	0.44172	0.02428	289.5	0.24525	0.02369	272	0.13235	0.01986	263	0.06844	0.0153	278.5	0.17594	0.02179
																		257.5	0.0233	0.00935	326.5	0.44104	0.02426	290	0.24483	0.02365	272.5	0.13211	0.01982	263.5	0.06831	0.01527	279	0.17563	0.02176
																		258	0.02326	0.00933	327.5	0.44275	0.02422	291	0.24742	0.02368	273	0.13187	0.01979	264	0.06818	0.01525	279.5	0.17531	0.02172
																		258.5	0.02321	0.00931	328	0.44207	0.0242	291.5	0.247	0.02365	273.5	0.13163	0.01976	264.5	0.06805	0.01522	280	0.175	0.02169
																		259	0.02317	0.00929	328.5	0.4414	0.02419	292	0.24658	0.02362	274	0.13139	0.01973	265	0.06792	0.01519	280.5	0.17469	0.02166
																		259.5	0.02312	0.00928	329.5	0.4431	0.02415	292.5	0.24615	0.02359	274.5	0.13115	0.01969	265.5	0.0678	0.01516	281	0.17438	0.02163
																		260	0.02308	0.00926	330.5	0.44478	0.0241	293	0.24573	0.02356	275	0.13091	0.01966	266	0.06767	0.01514	281.5	0.17407	0.02159
																		260.5	0.02303	0.00924	331	0.44411	0.02409	293.5	0.24532	0.02352	275.5	0.13067	0.01963	266.5	0.06754	0.01511	282	0.17376	0.02156
																		261	0.02299	0.00922	332	0.44578	0.02405	294	0.2449	0.02349	276	0.13043	0.0196	267	0.06742	0.01508	282.5	0.17345	0.02153
																		261.5	0.02294	0.00921	332.5	0.44511	0.02403	294.5	0.24448	0.02346	276.5	0.1302	0.01957	267.5	0.06729	0.01506	283	0.17314	0.0215
																		262	0.0229	0.00919	333.5	0.44678	0.02399	295	0.24407	0.02343	277	0.12996	0.01954	268	0.06716	0.01503	283.5	0.17284	0.02146
																		262.5	0.02286	0.00917	334	0.44611	0.02397	295.5	0.24365	0.0234	277.5	0.12973	0.01951	268.5	0.06704	0.015	284.5	0.17575	0.02155
																		263	0.02281	0.00915	335	0.44776	0.02393	296	0.24324	0.02337	278	0.1295	0.01947	269	0.06691	0.01498	285	0.17544	0.02152
																		263.5	0.02277	0.00914	335.5	0.44709	0.02392	297	0.24579	0.0234	278.5	0.12926	0.01944	269.5	0.06679	0.01495	285.5	0.17513	0.02149
																		264	0.02273	0.00912	336	0.44643	0.0239	297.5	0.24538	0.02337	279.5	0.13238	0.01959	270	0.06667	0.01493	286	0.17483	0.02146
																		264.5	0.02268	0.0091	337	0.44807	0.02386	298	0.24497	0.02334	280	0.13214	0.01956	270.5	0.06654	0.0149	286.5	0.17452	0.02142
																		265	0.02264	0.00909	338	0.4497	0.02382	298.5	0.24456	0.02331	280.5	0.13191	0.01953	271	0.06642	0.01487	287	0.17422	0.02139
																		265.5	0.0226	0.00907	338.5	0.44904	0.02381	299	0.24415	0.02328	281	0.13167	0.0195	271.5	0.0663	0.01485	287.5	0.17391	0.02136
																		266	0.02256	0.00905	339	0.44838	0.02379	299.5	0.24374	0.02325	281.5	0.13144	0.01947	272	0.06618	0.01482	288	0.17361	0.02133
																		266.5	0.02251	0.00904	339.5	0.44772	0.02378	300	0.24333	0.02322	282	0.13121	0.01943	272.5	0.06606	0.0148	288.5	0.17331	0.0213
																		267	0.02247	0.00902	340	0.44706	0.02376	300.5	0.24293	0.02319	282.5	0.13097	0.0194	273	0.06593	0.01477	289.5	0.17617	0.02138
																		267.5	0.02243	0.009	341	0.44868	0.02372	301	0.24252	0.02316	283	0.13074	0.01937	273.5	0.06581	0.01474	290	0.17586	0.02135
																		268.5	0.02607	0.00966	342	0.45029	0.02368	301.5	0.24212	0.02313	283.5	0.13051	0.01934	274	0.06569	0.01472	291	0.17869	0.02143
																		269	0.02602	0.00964	342.5	0.44964	0.02367	302	0.24172	0.0231	284	0.13028	0.01931	274.5	0.06557	0.01469	291.5	0.17839	0.0214
																		269.5	0.02597	0.00963	343	0.44898	0.02365	302.5	0.24132	0.02307	284.5	0.13005	0.01928	275	0.06545	0.01467	292.5	0.1812	0.02148
																		270	0.02593	0.00961	343.5	0.44833	0.02364	303	0.24092	0.02304	285	0.12982	0.01925	275.5	0.06534	0.01464	293	0.18089	0.02145
																		270.5	0.02588	0.00959	344.5	0.44993	0.0236	304	0.24342	0.02307	285.5	0.1296	0.01922	276	0.06522	0.01462	293.5	0.18058	0.02142
																		271	0.02583	0.00957	345	0.44928	0.02358	304.5	0.24302	0.02304	286	0.12937	0.01919	276.5	0.0651	0.01459	294	0.18027	0.02139
																		271.5	0.02578	0.00956	346	0.45087	0.02354	305	0.24262	0.02301	286.5	0.12914	0.01916	277	0.06498	0.01457	294.5	0.17997	0.02135
																		272	0.02574	0.00954	346.5	0.45022	0.02353	305.5	0.24223	0.02298	287	0.12892	0.01913	277.5	0.06486	0.01454	295	0.17966	0.02132
																		272.5	0.02569	0.00952	347	0.44957	0.02351	306	0.24183	0.02295	287.5	0.1287	0.0191	278	0.06475	0.01452	295.5	0.17936	0.02129
																		273.5	0.02925	0.01011	348	0.45115	0.02347	306.5	0.24144	0.02292	288	0.12847	0.01907	278.5	0.06463	0.01449	296	0.17905	0.02126
																		274	0.0292	0.0101	348.5	0.4505	0.02346	307	0.24104	0.02289	289	0.13149	0.01921	279	0.06452	0.01447	296.5	0.17875	0.02123
																		274.5	0.02914	0.01008	349	0.44986	0.02344	307.5	0.24065	0.02286	289.5	0.13126	0.01918	279.5	0.0644	0.01444	297	0.17845	0.0212
																		275	0.02909	0.01006	349.5	0.44921	0.02343	308	0.24026	0.02284	290	0.13103	0.01915	280	0.06429	0.01442	297.5	0.17815	0.02117
																		275.5	0.02904	0.01004	350	0.44857	0.02341	308.5	0.23987	0.02281	290.5	0.13081	0.01913	280.5	0.06417	0.0144	298	0.17785	0.02114
																		276	0.02899	0.01002	350.5	0.44793	0.0234	309	0.23948	0.02278	291	0.13058	0.0191	281	0.06406	0.01437	298.5	0.17755	0.02111
																		276.5	0.02893	0.01001	351	0.44729	0.02338	309.5	0.2391	0.02275	291.5	0.13036	0.01907	281.5	0.06394	0.01435	299	0.17726	0.02108
																		277	0.02888	0.00999	351.5	0.44666	0.02337	310	0.23871	0.02272	292	0.13014	0.01904	282	0.06383	0.01432	300	0.18	0.02116
																		277.5	0.02883	0.00997	352	0.44602	0.02335	311	0.24116	0.02275	292.5	0.12991	0.01901	282.5	0.06372	0.0143	300.5	0.1797	0.02113
																		278	0.02878	0.00995	352.5	0.44539	0.02334	312	0.24359	0.02277	293	0.12969	0.01898	283	0.0636	0.01427	301	0.1794	0.0211
																		278.5	0.02873	0.00994	353	0.44476	0.02332	312.5	0.2432	0.02275	293.5	0.12947	0.01895	283.5	0.06349	0.01425	301.5	0.1791	0.02107
																		279	0.02867	0.00992	353.5	0.44413	0.02331	313.5	0.24561	0.02277	294	0.12925	0.01892	284	0.06338	0.01423	302	0.17881	0.02104
																		279.5	0.02862	0.0099	354	0.4435	0.02329	314.5	0.24801	0.02279	295	0.1322	0.01906	284.5	0.06327	0.0142	302.5	0.17851	0.02101
																		280	0.02857	0.00988	354.5	0.44288	0.02328	315	0.24762	0.02276	295.5	0.13198	0.01903	285	0.06316	0.01418	303	0.17822	0.02098
																		280.5	0.02852	0.00987	355	0.44225	0.02326	315.5	0.24723	0.02274	296.5	0.13491	0.01916	285.5	0.06305	0.01416	304	0.18092	0.02106
																		281	0.02847	0.00985	356	0.44382	0.02323	316	0.24684	0.02271	297	0.13468	0.01913	286	0.06294	0.01413	304.5	0.18062	0.02103
																		281.5	0.02842	0.00983	356.5	0.4432	0.02321	316.5	0.24645	0.02268	297.5	0.13445	0.0191	286.5	0.06283	0.01411	305	0.18033	0.021
																		282	0.02837	0.00982	357	0.44258	0.0232	317	0.24606	0.02265	298	0.13423	0.01907	287	0.06272	0.01409	305.5	0.18003	0.02097
																		282.5	0.02832	0.0098	357.5	0.44196	0.02318	317.5	0.24567	0.02263	298.5	0.134	0.01905	287.5	0.06261	0.01406	306.5	0.18271	0.02104
																		283	0.02827	0.00978	358	0.44134	0.02317	318.5	0.24804	0.02265	299	0.13378	0.01902	288	0.0625	0.01404	307	0.18241	0.02101
																		283.5	0.02822	0.00977	358.5	0.44073	0.02315	319	0.24765	0.02262	299.5	0.13356	0.01899	288.5	0.06239	0.01402	308	0.18506	0.02108
																		284	0.02817	0.00975	359	0.44011	0.02314	319.5	0.24726	0.02259	300.5	0.13644	0.01911	289	0.06228	0.01399	308.5	0.18476	0.02105
																		284.5	0.02812	0.00973	360	0.44167	0.0231	320	0.24688	0.02257	301	0.13621	0.01909	289.5	0.06218	0.01397	309	0.18447	0.02102
																		285	0.02807	0.00972	361	0.44321	0.02307	320.5	0.24649	0.02254	302	0.13907	0.01921	290	0.06207	0.01395	309.5	0.18417	0.02099
																		285.5	0.02802	0.0097	361.5	0.4426	0.02305	321	0.24611	0.02251	302.5	0.13884	0.01918	290.5	0.06196	0.01392	310	0.18387	0.02097
																		286	0.02797	0.00968	362	0.44199	0.02304	321.5	0.24572	0.02249	303	0.13861	0.01915	291	0.06186	0.0139	310.5	0.18357	0.02094
																		286.5	0.02792	0.00967	363	0.44353	0.023	322	0.24534	0.02246	303.5	0.13839	0.01912	291.5	0.06175	0.01388	311	0.18328	0.02091
																		287	0.02787	0.00965	363.5	0.44292	0.02299	322.5	0.24496	0.02243	304	0.13816	0.0191	292	0.06164	0.01386	311.5	0.18299	0.02088
																		287.5	0.02783	0.00963	364	0.44231	0.02297	323	0.24458	0.02241	304.5	0.13793	0.01907	292.5	0.06154	0.01383	312	0.18269	0.02085
																		288	0.02778	0.00962	365	0.44384	0.02294	323.5	0.2442	0.02238	305	0.1377	0.01904	293	0.06143	0.01381	313	0.1853	0.02092
																		288.5	0.02773	0.0096	366	0.44536	0.0229	324	0.24383	0.02235	305.5	0.13748	0.01901	293.5	0.06133	0.01379	313.5	0.18501	0.02089
																		289	0.02768	0.00958	366.5	0.44475	0.02289	324.5	0.24345	0.02233	306	0.13725	0.01898	294	0.06122	0.01377	314	0.18471	0.02086
																		289.5	0.02763	0.00957	367.5	0.44626	0.02286	325	0.24308	0.0223	306.5	0.13703	0.01896	294.5	0.06112	0.01374	314.5	0.18442	0.02084
																		290	0.02759	0.00955	368	0.44565	0.02284	325.5	0.2427	0.02227	307	0.13681	0.01893	295	0.06102	0.01372	315	0.18413	0.02081
																		290.5	0.02754	0.00954	368.5	0.44505	0.02283	326	0.24233	0.02225	307.5	0.13659	0.0189	295.5	0.06091	0.0137	315.5	0.18384	0.02078
																		291	0.02749	0.00952	369	0.44444	0.02281	326.5	0.24196	0.02222	308	0.13636	0.01888	296	0.06081	0.01368	316	0.18354	0.02075
																		291.5	0.02744	0.0095	369.5	0.44384	0.0228	327	0.24159	0.0222	308.5	0.13614	0.01885	296.5	0.06071	0.01366	316.5	0.18325	0.02073
																		292	0.0274	0.00949	370	0.44324	0.02278	327.5	0.24122	0.02217	309	0.13592	0.01882	297	0.06061	0.01363	317.5	0.18583	0.02079
																		292.5	0.02735	0.00947	370.5	0.44265	0.02277	328.5	0.24353	0.02219	309.5	0.1357	0.01879	297.5	0.0605	0.01361	318	0.18553	0.02076
																		293	0.0273	0.00946	371	0.44205	0.02276	329	0.24316	0.02217	310	0.13548	0.01877	298	0.0604	0.01359	318.5	0.18524	0.02074
																		293.5	0.02726	0.00944	371.5	0.44145	0.02274	329.5	0.24279	0.02214	310.5	0.13527	0.01874	298.5	0.0603	0.01357	319	0.18495	0.02071
																		294	0.02721	0.00942	372.5	0.44295	0.02271	330	0.24242	0.02211	311	0.13505	0.01871	299	0.0602	0.01355	319.5	0.18466	0.02068
																		294.5	0.02716	0.00941	373	0.44236	0.02269	331	0.24471	0.02214	311.5	0.13483	0.01869	299.5	0.0601	0.01353	320	0.18438	0.02065
																		295	0.02712	0.00939	373.5	0.44177	0.02268	331.5	0.24434	0.02211	312.5	0.1376	0.0188	300	0.06	0.0135	320.5	0.18409	0.02063
																		295.5	0.02707	0.00938	374	0.44118	0.02267	332	0.24398	0.02209	313	0.13738	0.01878	300.5	0.0599	0.01348	321	0.1838	0.0206
																		296	0.02703	0.00936	374.5	0.44059	0.02265	332.5	0.24361	0.02206	313.5	0.13716	0.01875	301	0.0598	0.01346	321.5	0.18351	0.02057
																		296.5	0.02698	0.00935	375.5	0.44208	0.02262	333	0.24324	0.02204	314.5	0.1399	0.01886	301.5	0.0597	0.01344	322	0.18323	0.02055
																		297	0.02694	0.00933	376	0.44149	0.02261	334	0.24551	0.02206	315	0.13968	0.01884	302	0.0596	0.01342	322.5	0.18295	0.02052
																		297.5	0.02689	0.00932	377	0.44297	0.02257	334.5	0.24514	0.02203	315.5	0.13946	0.01881	302.5	0.0595	0.0134	323.5	0.18547	0.02058
																		298	0.02685	0.0093	377.5	0.44238	0.02256	335	0.24478	0.02201	316	0.13924	0.01878	303	0.05941	0.01338	324	0.18519	0.02056
																		298.5	0.0268	0.00928	378.5	0.44386	0.02253	335.5	0.24441	0.02198	316.5	0.13902	0.01876	303.5	0.05931	0.01336	324.5	0.1849	0.02053
																		299	0.02676	0.00927	379	0.44327	0.02251	336	0.24405	0.02196	317	0.1388	0.01873	304	0.05921	0.01333	325	0.18462	0.0205
																		299.5	0.02671	0.00925	379.5	0.44269	0.0225	336.5	0.24368	0.02193	317.5	0.13858	0.01871	304.5	0.05911	0.01331	325.5	0.18433	0.02048
																		300	0.02667	0.00924	380	0.44211	0.02249	337	0.24332	0.02191	318	0.13836	0.01868	305	0.05902	0.01329	326	0.18405	0.02045
																		300.5	0.02662	0.00922	380.5	0.44152	0.02247	337.5	0.24296	0.02188	318.5	0.13815	0.01865	305.5	0.05892	0.01327	326.5	0.18377	0.02043
																		301	0.02658	0.00921	381	0.44094	0.02246	338	0.2426	0.02186	319	0.13793	0.01863	306	0.05882	0.01325	327.5	0.18626	0.02049
																		301.5	0.02653	0.00919	381.5	0.44037	0.02244	338.5	0.24225	0.02183	319.5	0.13772	0.0186	307	0.06189	0.01354	328	0.18598	0.02046
																		302	0.02649	0.00918	382	0.43979	0.02243	339	0.24189	0.02181	320	0.1375	0.01858	307.5	0.06179	0.01352	328.5	0.18569	0.02043
																		302.5	0.02645	0.00916	382.5	0.43922	0.02242	339.5	0.24153	0.02178	320.5	0.13729	0.01855	308	0.06169	0.0135	329	0.18541	0.02041
																		303	0.0264	0.00915	383	0.43864	0.0224	340	0.24118	0.02176	321	0.13707	0.01853	308.5	0.06159	0.01347	329.5	0.18513	0.02038
																		303.5	0.02636	0.00913	384	0.4401	0.02237	340.5	0.24082	0.02173	321.5	0.13686	0.0185	309	0.06149	0.01345	330	0.18485	0.02036
																		304	0.02632	0.00912	385	0.44156	0.02234	341.5	0.24305	0.02175	322	0.13665	0.01848	309.5	0.06139	0.01343	330.5	0.18457	0.02033
																		304.5	0.02627	0.00911	385.5	0.44099	0.02233	342	0.24269	0.02173	322.5	0.13643	0.01845	310	0.06129	0.01341	331	0.18429	0.02031
																		305	0.02623	0.00909	386	0.44041	0.02231	342.5	0.24234	0.02171	323	0.13622	0.01842	310.5	0.06119	0.01339	331.5	0.18401	0.02028
																		305.5	0.02619	0.00908	386.5	0.43984	0.0223	343	0.24198	0.02168	323.5	0.13601	0.0184	311	0.06109	0.01337	332	0.18373	0.02025
																		306	0.02614	0.00906	387.5	0.44129	0.02227	343.5	0.24163	0.02166	324	0.1358	0.01837	311.5	0.061	0.01335	333	0.18619	0.02031
																		306.5	0.0261	0.00905	388.5	0.44273	0.02224	344	0.24128	0.02163	325	0.13846	0.01848	312	0.0609	0.01333	333.5	0.18591	0.02029
																		307	0.02606	0.00903	389	0.44216	0.02222	345	0.24348	0.02165	325.5	0.13825	0.01846	312.5	0.0608	0.01331	334	0.18563	0.02026
																		307.5	0.02602	0.00902	389.5	0.44159	0.02221	345.5	0.24313	0.02163	326	0.13804	0.01843	313	0.0607	0.01329	335	0.18806	0.02032
																		308	0.02597	0.009	390	0.44103	0.0222	346	0.24277	0.02161	326.5	0.13783	0.01841	313.5	0.06061	0.01327	335.5	0.18778	0.0203
																		308.5	0.02593	0.00899	391	0.44246	0.02217	346.5	0.24242	0.02158	327	0.13761	0.01838	314	0.06051	0.01325	336	0.1875	0.02027
																		309	0.02589	0.00898	392	0.44388	0.02214	347	0.24207	0.02156	327.5	0.1374	0.01836	315	0.06349	0.01352	336.5	0.18722	0.02025
																		309.5	0.02585	0.00896	392.5	0.44331	0.02212	347.5	0.24173	0.02153	328	0.1372	0.01833	315.5	0.06339	0.0135	337.5	0.18963	0.0203
																		310	0.02581	0.00895	393.5	0.44473	0.02209	348	0.24138	0.02151	328.5	0.13699	0.01831	316	0.06329	0.01348	338	0.18935	0.02028
																		310.5	0.02576	0.00893	394	0.44416	0.02208	349	0.24355	0.02153	329	0.13678	0.01828	316.5	0.06319	0.01346	338.5	0.18907	0.02025
																		311	0.02572	0.00892	394.5	0.4436	0.02207	349.5	0.2432	0.02151	329.5	0.13657	0.01826	317	0.06309	0.01344	339	0.18879	0.02023
																		311.5	0.02568	0.0089	395	0.44304	0.02205	350	0.24286	0.02148	330	0.13636	0.01824	317.5	0.06299	0.01342	339.5	0.18851	0.0202
																		312	0.02564	0.00889	395.5	0.44248	0.02204	350.5	0.24251	0.02146	330.5	0.13616	0.01821	318	0.06289	0.0134	340	0.18824	0.02018
																		312.5	0.0256	0.00888	396	0.44192	0.02203	351	0.24217	0.02144	331	0.13595	0.01819	318.5	0.06279	0.01338	340.5	0.18796	0.02015
																		313	0.02556	0.00886	396.5	0.44136	0.02201	351.5	0.24182	0.02141	331.5	0.13575	0.01816	319	0.0627	0.01336	341.5	0.19034	0.02021
																		313.5	0.02552	0.00885	397	0.44081	0.022	352.5	0.24397	0.02143	332	0.13554	0.01814	319.5	0.0626	0.01334	342	0.19006	0.02018
																		314	0.02548	0.00884	398	0.44221	0.02197	353	0.24363	0.02141	332.5	0.13534	0.01811	320	0.0625	0.01332	342.5	0.18978	0.02016
																		314.5	0.02544	0.00882	398.5	0.44166	0.02196	353.5	0.24328	0.02139	333.5	0.13793	0.01822	320.5	0.0624	0.0133	343	0.1895	0.02013
																		315	0.0254	0.00881	399.5	0.44305	0.02193	354	0.24294	0.02136	334	0.13772	0.0182	321	0.06231	0.01328	343.5	0.18923	0.02011
																		315.5	0.02536	0.00879	400	0.4425	0.02192	354.5	0.2426	0.02134	334.5	0.13752	0.01817	321.5	0.06221	0.01326	344.5	0.19158	0.02016
																		316	0.02532	0.00878	401	0.44389	0.02189	355	0.24225	0.02132	335	0.13731	0.01815	322	0.06211	0.01324	345	0.1913	0.02014
																		316.5	0.02528	0.00877	401.5	0.44334	0.02187	355.5	0.24191	0.02129	335.5	0.13711	0.01812	322.5	0.06202	0.01322	345.5	0.19103	0.02011
																		317	0.02524	0.00875	402	0.44279	0.02186	356	0.24157	0.02127	336	0.1369	0.0181	323	0.06192	0.0132	346	0.19075	0.02009
																		317.5	0.0252	0.00874	402.5	0.44224	0.02185	356.5	0.24123	0.02125	336.5	0.1367	0.01808	323.5	0.06182	0.01318	346.5	0.19048	0.02007
																		318	0.02516	0.00873	403.5	0.44362	0.02182	357	0.2409	0.02123	337	0.1365	0.01805	324	0.06173	0.01316	347	0.1902	0.02004
																		318.5	0.02512	0.00871	404	0.44307	0.02181	357.5	0.24056	0.0212	337.5	0.1363	0.01803	324.5	0.06163	0.01314	347.5	0.18993	0.02002
																		319	0.02508	0.0087	404.5	0.44252	0.02179	358.5	0.24268	0.02122	338	0.13609	0.018	325	0.06154	0.01312	348	0.18966	0.01999
																		319.5	0.02504	0.00869	405	0.44198	0.02178	359	0.24234	0.0212	338.5	0.13589	0.01798	325.5	0.06144	0.0131	348.5	0.18938	0.01997
																		320	0.025	0.00867	405.5	0.44143	0.02177	359.5	0.242	0.02118	339	0.13569	0.01796	326	0.06135	0.01309	349	0.18911	0.01995
																		320.5	0.02496	0.00866	406.5	0.4428	0.02174	360.5	0.24411	0.0212	339.5	0.13549	0.01793	326.5	0.06126	0.01307	349.5	0.18884	0.01992
																		321	0.02492	0.00865	407	0.44226	0.02173	361	0.24377	0.02118	340	0.13529	0.01791	327.5	0.06412	0.01332	350	0.18857	0.0199
																		321.5	0.02488	0.00863	408	0.44363	0.0217	361.5	0.24343	0.02115	340.5	0.1351	0.01789	328	0.06402	0.0133	350.5	0.1883	0.01988
																		322	0.02484	0.00862	408.5	0.44308	0.02168	362	0.24309	0.02113	341	0.1349	0.01786	328.5	0.06393	0.01328	351	0.18803	0.01985
																		322.5	0.02481	0.00861	409	0.44254	0.02167	362.5	0.24276	0.02111	341.5	0.1347	0.01784	329	0.06383	0.01326	351.5	0.18777	0.01983
																		323	0.02477	0.00859	409.5	0.442	0.02166	363	0.24242	0.02109	342	0.1345	0.01782	329.5	0.06373	0.01324	352	0.1875	0.0198
																		323.5	0.02473	0.00858	410.5	0.44336	0.02163	363.5	0.24209	0.02106	342.5	0.13431	0.0178	330	0.06364	0.01322	352.5	0.18723	0.01978
																		324	0.02469	0.00857	411.5	0.44471	0.0216	364	0.24176	0.02104	343	0.13411	0.01777	330.5	0.06354	0.0132	353	0.18697	0.01976
																		324.5	0.02465	0.00855	412.5	0.44606	0.02157	364.5	0.24143	0.02102	343.5	0.13392	0.01775	331	0.06344	0.01318	353.5	0.1867	0.01973
																		325	0.02462	0.00854	413	0.44552	0.02156	365	0.2411	0.021	344	0.13372	0.01773	331.5	0.06335	0.01317	354	0.18644	0.01971
																		325.5	0.02458	0.00853	413.5	0.44498	0.02155	365.5	0.24077	0.02097	344.5	0.13353	0.0177	332	0.06325	0.01315	355	0.18873	0.01976
																		326	0.02454	0.00852	414	0.44444	0.02154	366	0.24044	0.02095	345	0.13333	0.01768	332.5	0.06316	0.01313	355.5	0.18847	0.01974
																		326.5	0.0245	0.0085	414.5	0.44391	0.02153	367	0.24251	0.02097	345.5	0.13314	0.01766	333	0.06306	0.01311	356	0.1882	0.01972
																		327	0.02446	0.00849	415	0.44337	0.02151	367.5	0.24218	0.02095	346	0.13295	0.01764	333.5	0.06297	0.01309	356.5	0.18794	0.01969
																		327.5	0.02443	0.00848	415.5	0.44284	0.0215	368	0.24185	0.02093	346.5	0.13276	0.01761	334	0.06287	0.01307	357	0.18768	0.01967
																		328	0.02439	0.00847	416	0.44231	0.02149	368.5	0.24152	0.02091	347	0.13256	0.01759	334.5	0.06278	0.01305	357.5	0.18741	0.01965
																		328.5	0.02435	0.00845	417	0.44365	0.02146	369	0.24119	0.02088	347.5	0.13237	0.01757	335	0.06269	0.01303	358	0.18715	0.01963
																		329	0.02432	0.00844	417.5	0.44311	0.02145	369.5	0.24087	0.02086	348	0.13218	0.01755	335.5	0.06259	0.01302	358.5	0.18689	0.0196
																		329.5	0.02428	0.00843	418	0.44258	0.02144	370	0.24054	0.02084	348.5	0.13199	0.01752	336	0.0625	0.013	359	0.18663	0.01958
																		330	0.02424	0.00841	418.5	0.44205	0.02143	370.5	0.24022	0.02082	349	0.13181	0.0175	336.5	0.06241	0.01298	359.5	0.18637	0.01956
																		330.5	0.02421	0.0084	419	0.44153	0.02141	371	0.23989	0.0208	349.5	0.13162	0.01748	337	0.06231	0.01296	360	0.18611	0.01953
																		331	0.02417	0.00839	419.5	0.441	0.0214	371.5	0.23957	0.02078	350	0.13143	0.01746	337.5	0.06222	0.01294	360.5	0.18585	0.01951
																		331.5	0.02413	0.00838	420	0.44048	0.02139	372	0.23925	0.02075	351	0.1339	0.01756	338	0.06213	0.01292	361	0.1856	0.01949
																		332	0.0241	0.00837	420.5	0.43995	0.02138	372.5	0.23893	0.02073	351.5	0.13371	0.01754	338.5	0.06204	0.01291	361.5	0.18534	0.01947
																		332.5	0.02406	0.00835	421	0.43943	0.02137	373	0.23861	0.02071	352	0.13352	0.01751	339	0.06195	0.01289	362	0.18508	0.01944
																		333	0.02402	0.00834	421.5	0.43891	0.02136	373.5	0.23829	0.02069	352.5	0.13333	0.01749	339.5	0.06186	0.01287	362.5	0.18483	0.01942
																		333.5	0.02399	0.00833	422	0.43839	0.02134	374	0.23797	0.02067	353	0.13314	0.01747	340	0.06176	0.01285	363	0.18457	0.0194
																		334	0.02395	0.00832	423	0.43972	0.02132	374.5	0.23765	0.02065	353.5	0.13296	0.01745	340.5	0.06167	0.01283	363.5	0.18432	0.01938
																		334.5	0.02392	0.0083	423.5	0.4392	0.0213	375	0.23733	0.02063	354	0.13277	0.01743	341	0.06158	0.01282	364	0.18407	0.01936
																		335	0.02388	0.00829	424	0.43868	0.02129	375.5	0.23702	0.0206	354.5	0.13258	0.0174	341.5	0.06149	0.0128	364.5	0.18381	0.01933
																		335.5	0.02385	0.00828	425	0.44	0.02127	376.5	0.23904	0.02063	355	0.13239	0.01738	342	0.0614	0.01278	365	0.18356	0.01931
																		336	0.02381	0.00827	426	0.44131	0.02124	377.5	0.24106	0.02065	355.5	0.13221	0.01736	342.5	0.06131	0.01276	366	0.18579	0.01936
																		336.5	0.02377	0.00826	426.5	0.4408	0.02123	378	0.24074	0.02062	356	0.13202	0.01734	343	0.06122	0.01275	366.5	0.18554	0.01934
																		337	0.02374	0.00824	427	0.44028	0.02122	378.5	0.24042	0.0206	356.5	0.13184	0.01732	343.5	0.06114	0.01273	367	0.18529	0.01932
																		337.5	0.0237	0.00823	427.5	0.43977	0.0212	379	0.24011	0.02058	357	0.13165	0.0173	344	0.06105	0.01271	367.5	0.18503	0.0193
																		338	0.02367	0.00822	428	0.43925	0.02119	379.5	0.23979	0.02056	357.5	0.13147	0.01727	344.5	0.06096	0.01269	368	0.18478	0.01927
																		338.5	0.02363	0.00821	428.5	0.43874	0.02118	380	0.23947	0.02054	358	0.13128	0.01725	345	0.06087	0.01267	368.5	0.18453	0.01925
																		339	0.0236	0.0082	429	0.43823	0.02117	380.5	0.23916	0.02052	358.5	0.1311	0.01723	345.5	0.06078	0.01266	369	0.18428	0.01923
																		339.5	0.02356	0.00818	429.5	0.43772	0.02116	381	0.23885	0.0205	359	0.13092	0.01721	346	0.06069	0.01264	369.5	0.18403	0.01921
																		340	0.02353	0.00817	430	0.43721	0.02115	382	0.24084	0.02052	359.5	0.13074	0.01719	346.5	0.06061	0.01262	370	0.18378	0.01919
																		340.5	0.02349	0.00816	430.5	0.4367	0.02113	382.5	0.24052	0.0205	360	0.13056	0.01717	347.5	0.06331	0.01285	370.5	0.18354	0.01917
																		341	0.02346	0.00815	431	0.43619	0.02112	383	0.24021	0.02048	360.5	0.13037	0.01715	348.5	0.066	0.01308	371	0.18329	0.01914
																		341.5	0.02343	0.00814	432	0.4375	0.0211	384	0.24219	0.0205	361	0.13019	0.01713	349	0.0659	0.01306	371.5	0.18304	0.01912
																		342	0.02339	0.00813	432.5	0.43699	0.02108	384.5	0.24187	0.02048	361.5	0.13001	0.0171	349.5	0.06581	0.01304	372	0.1828	0.0191
																		342.5	0.02336	0.00811	433	0.43649	0.02107	385	0.24156	0.02045	362	0.12983	0.01708	350	0.06571	0.01303	372.5	0.18255	0.01908
																		343	0.02332	0.0081	433.5	0.43599	0.02106	385.5	0.24125	0.02043	362.5	0.12966	0.01706	350.5	0.06562	0.01301	373	0.18231	0.01906
																		343.5	0.02329	0.00809	434.5	0.43728	0.02104	386	0.24093	0.02041	363	0.12948	0.01704	351	0.06553	0.01299	374	0.18449	0.01911
																		344	0.02326	0.00808	435	0.43678	0.02102	386.5	0.24062	0.02039	363.5	0.1293	0.01702	351.5	0.06543	0.01297	374.5	0.18425	0.01909
																		344.5	0.02322	0.00807	436	0.43807	0.021	387.5	0.24258	0.02041	364	0.12912	0.017	352.5	0.06809	0.01319	375	0.184	0.01907
																		345	0.02319	0.00806	437	0.43936	0.02097	388.5	0.24453	0.02043	364.5	0.12894	0.01698	353	0.06799	0.01317	375.5	0.18375	0.01905
																		345.5	0.02315	0.00804	437.5	0.43886	0.02096	389	0.24422	0.02041	365	0.12877	0.01696	353.5	0.06789	0.01315	376	0.18351	0.01902
																		346	0.02312	0.00803	438	0.43836	0.02095	389.5	0.2439	0.02039	365.5	0.12859	0.01694	354	0.0678	0.01313	376.5	0.18327	0.019
																		346.5	0.02309	0.00802	438.5	0.43786	0.02094	390.5	0.24584	0.02041	366	0.12842	0.01692	354.5	0.0677	0.01312	377	0.18302	0.01898
																		347	0.02305	0.00801	439.5	0.43914	0.02091	391	0.24552	0.02039	366.5	0.12824	0.0169	355	0.06761	0.0131	377.5	0.18278	0.01896
																		347.5	0.02302	0.008	440	0.43864	0.0209	392	0.24745	0.0204	367	0.12807	0.01688	355.5	0.06751	0.01308	378	0.18254	0.01894
																		348	0.02299	0.00799	440.5	0.43814	0.02089	392.5	0.24713	0.02038	367.5	0.12789	0.01685	356	0.06742	0.01306	378.5	0.1823	0.01892
																		348.5	0.02296	0.00798	441	0.43764	0.02088	393.5	0.24905	0.0204	368	0.12772	0.01683	356.5	0.06732	0.01305	379	0.18206	0.0189
																		349	0.02292	0.00796	442	0.43891	0.02085	394	0.24873	0.02038	368.5	0.12754	0.01681	357	0.06723	0.01303	379.5	0.18182	0.01888
																		349.5	0.02289	0.00795	443	0.44018	0.02083	394.5	0.24842	0.02036	369	0.12737	0.01679	357.5	0.06713	0.01301	380	0.18158	0.01886
																		350	0.02286	0.00794	443.5	0.43968	0.02082	395	0.2481	0.02034	369.5	0.1272	0.01677	358	0.06704	0.01299	380.5	0.18134	0.01884
																		350.5	0.02282	0.00793	444	0.43919	0.02081	395.5	0.24779	0.02032	370	0.12703	0.01675	358.5	0.06695	0.01298	381	0.1811	0.01881
																		351	0.02279	0.00792	445	0.44045	0.02078	396	0.24747	0.0203	370.5	0.12686	0.01673	359	0.06685	0.01296	381.5	0.18087	0.01879
																		351.5	0.02276	0.00791	445.5	0.43996	0.02077	396.5	0.24716	0.02028	371	0.12668	0.01671	360	0.06944	0.01316	382	0.18063	0.01877
																		352	0.02273	0.0079	446	0.43946	0.02076	397	0.24685	0.02026	371.5	0.12651	0.01669	360.5	0.06935	0.01315	383	0.18277	0.01882
																		352.5	0.0227	0.00789	447	0.44072	0.02073	397.5	0.24654	0.02024	372	0.12634	0.01667	361	0.06925	0.01313	383.5	0.18253	0.0188
																		353	0.02266	0.00788	447.5	0.44022	0.02072	398	0.24623	0.02022	372.5	0.12617	0.01665	361.5	0.06916	0.01311	384	0.18229	0.01878
																		353.5	0.02263	0.00787	448	0.43973	0.02071	398.5	0.24592	0.0202	373	0.12601	0.01663	362	0.06906	0.01309	384.5	0.18205	0.01876
																		354	0.0226	0.00785	448.5	0.43924	0.0207	399	0.24561	0.02018	373.5	0.12584	0.01661	362.5	0.06897	0.01308	385	0.18182	0.01874
																		354.5	0.02257	0.00784	449	0.43875	0.02069	400	0.2475	0.0202	374	0.12567	0.01659	363	0.06887	0.01306	385.5	0.18158	0.01872
																		355	0.02254	0.00783	449.5	0.43826	0.02068	400.5	0.24719	0.02018	374.5	0.1255	0.01657	363.5	0.06878	0.01304	386	0.18135	0.0187
																		355.5	0.0225	0.00782	450	0.43778	0.02067	401	0.24688	0.02016	375	0.12533	0.01655	364	0.06868	0.01303	386.5	0.18111	0.01868
																		356	0.02247	0.00781	450.5	0.43729	0.02066	401.5	0.24658	0.02014	375.5	0.12517	0.01653	364.5	0.06859	0.01301	387	0.18088	0.01866
																		356.5	0.02244	0.0078	451	0.43681	0.02065	402.5	0.24845	0.02016	376	0.125	0.01651	365	0.06849	0.01299	387.5	0.18065	0.01864
																		357	0.02241	0.00779	451.5	0.43632	0.02064	403	0.24814	0.02014	376.5	0.12483	0.01649	365.5	0.0684	0.01298	388	0.18041	0.01862
																		358	0.02514	0.00822	452	0.43584	0.02063	403.5	0.24783	0.02012	377	0.12467	0.01647	366	0.06831	0.01296	388.5	0.18018	0.0186
																		358.5	0.0251	0.00821	452.5	0.43536	0.02062	404	0.24752	0.0201	377.5	0.1245	0.01646	366.5	0.06821	0.01294	389	0.17995	0.01858
																		359	0.02507	0.0082	453	0.43488	0.0206	404.5	0.24722	0.02008	378	0.12434	0.01644	367	0.06812	0.01293	389.5	0.17972	0.01856
																		359.5	0.02503	0.00819	453.5	0.4344	0.02059	405	0.24691	0.02006	378.5	0.12417	0.01642	367.5	0.06803	0.01291	390	0.17949	0.01854
																		360	0.025	0.00818	454	0.43392	0.02058	405.5	0.24661	0.02004	379	0.12401	0.0164	368	0.06793	0.01289	391	0.18159	0.01859
																		360.5	0.02497	0.00817	454.5	0.43344	0.02057	406	0.24631	0.02002	379.5	0.12385	0.01638	368.5	0.06784	0.01288	392	0.18367	0.01864
																		361	0.02493	0.00815	455	0.43297	0.02056	406.5	0.246	0.02	380	0.12368	0.01636	369	0.06775	0.01286	392.5	0.18344	0.01862
																		361.5	0.0249	0.00814	455.5	0.43249	0.02055	407	0.2457	0.01999	380.5	0.12352	0.01634	369.5	0.06766	0.01284	393	0.18321	0.0186
																		362	0.02486	0.00813	456	0.43202	0.02054	407.5	0.2454	0.01997	381.5	0.12582	0.01644	370	0.06757	0.01283	393.5	0.18297	0.01858
																		362.5	0.02483	0.00812	456.5	0.43154	0.02053	408	0.2451	0.01995	382	0.12565	0.01642	370.5	0.06748	0.01281	394	0.18274	0.01856
																		363	0.02479	0.00811	457	0.43107	0.02052	408.5	0.2448	0.01993	382.5	0.12549	0.0164	371	0.06739	0.01279	394.5	0.18251	0.01854
																		363.5	0.02476	0.0081	458	0.43231	0.02049	409	0.2445	0.01991	383	0.12533	0.01638	371.5	0.06729	0.01278	395	0.18228	0.01852
																		364	0.02473	0.00809	459	0.43355	0.02047	409.5	0.2442	0.01989	383.5	0.12516	0.01636	372	0.0672	0.01276	395.5	0.18205	0.0185
																		364.5	0.02469	0.00808	459.5	0.43308	0.02046	410	0.2439	0.01987	384	0.125	0.01634	372.5	0.06711	0.01275	396	0.18182	0.01848
																		365	0.02466	0.00807	460	0.43261	0.02045	410.5	0.24361	0.01985	384.5	0.12484	0.01632	373	0.06702	0.01273	396.5	0.18159	0.01846
																		365.5	0.02462	0.00806	460.5	0.43214	0.02044	411	0.24331	0.01984	385	0.12468	0.0163	373.5	0.06693	0.01271	397	0.18136	0.01844
																		366	0.02459	0.00805	461	0.43167	0.02043	411.5	0.24301	0.01982	385.5	0.12451	0.01628	374	0.06684	0.0127	398	0.18342	0.01849
																		366.5	0.02456	0.00803	461.5	0.4312	0.02042	412	0.24272	0.0198	386	0.12435	0.01627	374.5	0.06676	0.01268	398.5	0.18319	0.01847
																		367	0.02452	0.00802	462.5	0.43243	0.02039	412.5	0.24242	0.01978	386.5	0.12419	0.01625	375	0.06667	0.01266	399	0.18296	0.01845
																		367.5	0.02449	0.00801	463.5	0.43366	0.02037	413.5	0.24426	0.0198	387	0.12403	0.01623	375.5	0.06658	0.01265	399.5	0.18273	0.01843
																		368	0.02446	0.008	464	0.43319	0.02036	414	0.24396	0.01978	387.5	0.12387	0.01621	376	0.06649	0.01263	400	0.1825	0.01841
																		368.5	0.02442	0.00799	464.5	0.43272	0.02035	414.5	0.24367	0.01976	388	0.12371	0.01619	377	0.06897	0.01282	400.5	0.18227	0.01839
																		369	0.02439	0.00798	465	0.43226	0.02034	415.5	0.24549	0.01978	388.5	0.12355	0.01617	377.5	0.06887	0.01281	401	0.18204	0.01837
																		369.5	0.02436	0.00797	465.5	0.43179	0.02033	416	0.24519	0.01976	389	0.12339	0.01615	378	0.06878	0.01279	401.5	0.18182	0.01835
																		370	0.02432	0.00796	466	0.43133	0.02032	416.5	0.2449	0.01974	389.5	0.12323	0.01613	378.5	0.06869	0.01278	402	0.18159	0.01833
																		370.5	0.02429	0.00795	466.5	0.43087	0.02031	417	0.2446	0.01972	390	0.12308	0.01612	379	0.0686	0.01276	402.5	0.18137	0.01831
																		371	0.02426	0.00794	467	0.43041	0.0203	417.5	0.24431	0.0197	390.5	0.12292	0.0161	379.5	0.06851	0.01274	403	0.18114	0.0183
																		371.5	0.02423	0.00793	467.5	0.42995	0.02029	418	0.24402	0.01968	391	0.12276	0.01608	380	0.06842	0.01273	403.5	0.18092	0.01828
																		372	0.02419	0.00792	468.5	0.43116	0.02026	418.5	0.24373	0.01967	391.5	0.12261	0.01606	381	0.07087	0.01291	404.5	0.18294	0.01832
																		372.5	0.02416	0.00791	469.5	0.43237	0.02024	419	0.24344	0.01965	392	0.12245	0.01604	381.5	0.07077	0.0129	405	0.18272	0.0183
																		373	0.02413	0.0079	470	0.43191	0.02023	420	0.24524	0.01966	392.5	0.12229	0.01602	382	0.07068	0.01288	405.5	0.18249	0.01828
																		373.5	0.0241	0.00789	470.5	0.43146	0.02022	420.5	0.24495	0.01965	393	0.12214	0.01601	382.5	0.07059	0.01286	406	0.18227	0.01827
																		374	0.02406	0.00788	471.5	0.43266	0.0202	421	0.24466	0.01963	393.5	0.12198	0.01599	383	0.0705	0.01285	406.5	0.18204	0.01825
																		374.5	0.02403	0.00787	472	0.4322	0.02019	421.5	0.24437	0.01961	394	0.12183	0.01597	383.5	0.0704	0.01283	407	0.18182	0.01823
																		375	0.024	0.00786	473	0.4334	0.02017	422	0.24408	0.01959	394.5	0.12167	0.01595	384	0.07031	0.01282	407.5	0.1816	0.01821
																		375.5	0.02397	0.00785	474	0.4346	0.02014	422.5	0.24379	0.01957	395	0.12152	0.01593	384.5	0.07022	0.0128	408	0.18137	0.01819
																		376	0.02394	0.00784	474.5	0.43414	0.02013	423	0.2435	0.01956	395.5	0.12137	0.01591	385	0.07013	0.01278	408.5	0.18115	0.01817
																		376.5	0.0239	0.00783	475.5	0.43533	0.02011	424	0.24528	0.01957	396	0.12121	0.0159	385.5	0.07004	0.01277	409	0.18093	0.01815
																		377	0.02387	0.00781	476.5	0.43652	0.02009	424.5	0.24499	0.01955	396.5	0.12106	0.01588	386	0.06995	0.01275	410	0.18293	0.0182
																		377.5	0.02384	0.0078	477	0.43606	0.02008	425	0.24471	0.01954	397	0.12091	0.01586	386.5	0.06986	0.01274	411	0.18491	0.01824
																		378	0.02381	0.00779	478	0.43724	0.02006	425.5	0.24442	0.01952	397.5	0.12075	0.01584	387	0.06977	0.01272	411.5	0.18469	0.01822
																		378.5	0.02378	0.00778	478.5	0.43678	0.02005	426	0.24413	0.0195	398.5	0.12296	0.01594	387.5	0.06968	0.01271	412	0.18447	0.01821
																		379	0.02375	0.00777	479	0.43633	0.02004	427	0.2459	0.01952	399	0.12281	0.01592	388	0.06959	0.01269	412.5	0.18424	0.01819
																		379.5	0.02372	0.00776	480	0.4375	0.02001	427.5	0.24561	0.0195	399.5	0.12265	0.0159	388.5	0.0695	0.01268	413	0.18402	0.01817
																		380	0.02368	0.00775	480.5	0.43704	0.02	428	0.24533	0.01948	400	0.1225	0.01588	389	0.06941	0.01266	413.5	0.1838	0.01815
																		380.5	0.02365	0.00774	481	0.43659	0.01999	428.5	0.24504	0.01946	400.5	0.12235	0.01587	389.5	0.06932	0.01264	414	0.18357	0.01813
																		381	0.02362	0.00773	481.5	0.43614	0.01998	429	0.24476	0.01945	401	0.12219	0.01585	390	0.06923	0.01263	414.5	0.18335	0.01811
																		381.5	0.02359	0.00772	482	0.43568	0.01997	429.5	0.24447	0.01943	401.5	0.12204	0.01583	390.5	0.06914	0.01261	415	0.18313	0.0181
																		382	0.02356	0.00771	482.5	0.43523	0.01996	430	0.24419	0.01941	402	0.12189	0.01581	391	0.06905	0.0126	415.5	0.18291	0.01808
																		382.5	0.02353	0.0077	483	0.43478	0.01995	430.5	0.2439	0.01939	402.5	0.12174	0.01579	391.5	0.06897	0.01258	416	0.18269	0.01806
																		383.5	0.02608	0.00808	484	0.43595	0.01993	431	0.24362	0.01938	403	0.12159	0.01578	392.5	0.07134	0.01276	416.5	0.18247	0.01804
																		384	0.02604	0.00807	484.5	0.4355	0.01992	431.5	0.24334	0.01936	404	0.12376	0.01587	393	0.07125	0.01274	417	0.18225	0.01802
																		384.5	0.02601	0.00806	485	0.43505	0.01991	432	0.24306	0.01934	404.5	0.12361	0.01585	393.5	0.07116	0.01273	417.5	0.18204	0.01801
																		385	0.02597	0.00805	485.5	0.4346	0.0199	432.5	0.24277	0.01933	405	0.12346	0.01583	394	0.07107	0.01271	418	0.18182	0.01799
																		385.5	0.02594	0.00804	486.5	0.43577	0.01988	433	0.24249	0.01931	405.5	0.1233	0.01582	394.5	0.07098	0.0127	418.5	0.1816	0.01797
																		386	0.02591	0.00803	487	0.43532	0.01987	433.5	0.24221	0.01929	406	0.12315	0.0158	395	0.07089	0.01268	419	0.18138	0.01795
																		386.5	0.02587	0.00802	488	0.43648	0.01985	434	0.24194	0.01927	406.5	0.123	0.01578	395.5	0.0708	0.01267	419.5	0.18117	0.01793
																		387	0.02584	0.00801	489	0.43763	0.01983	434.5	0.24166	0.01926	407	0.12285	0.01576	396	0.07071	0.01265	420	0.18095	0.01792
																		387.5	0.02581	0.008	489.5	0.43718	0.01982	435	0.24138	0.01924	408	0.125	0.01585	396.5	0.07062	0.01264	420.5	0.18074	0.0179
																		388	0.02577	0.00799	490.5	0.43833	0.0198	435.5	0.2411	0.01922	408.5	0.12485	0.01584	397	0.07053	0.01262	421	0.18052	0.01788
																		388.5	0.02574	0.00798	491	0.43788	0.01979	436	0.24083	0.01921	409	0.12469	0.01582	397.5	0.07044	0.01261	421.5	0.18031	0.01786
																		389	0.02571	0.00797	491.5	0.43744	0.01978	436.5	0.24055	0.01919	409.5	0.12454	0.0158	398	0.07035	0.01259	422	0.18009	0.01784
																		389.5	0.02567	0.00796	492	0.43699	0.01977	437	0.24027	0.01917	410.5	0.12667	0.01589	398.5	0.07026	0.01258	422.5	0.17988	0.01783
																		390	0.02564	0.00795	492.5	0.43655	0.01976	437.5	0.24	0.01915	411	0.12652	0.01587	399	0.07018	0.01256	423	0.17967	0.01781
																		390.5	0.02561	0.00794	493	0.43611	0.01975	438	0.23973	0.01914	411.5	0.12637	0.01585	399.5	0.07009	0.01255	423.5	0.17946	0.01779
																		391	0.02558	0.00793	493.5	0.43566	0.01974	438.5	0.23945	0.01912	412	0.12621	0.01584	400.5	0.07241	0.01271	424	0.17925	0.01777
																		391.5	0.02554	0.00792	494.5	0.4368	0.01972	439	0.23918	0.0191	412.5	0.12606	0.01582	401	0.07232	0.0127	424.5	0.17903	0.01776
																		392	0.02551	0.00791	495	0.43636	0.01971	439.5	0.23891	0.01909	413	0.12591	0.0158	401.5	0.07223	0.01268	425	0.17882	0.01774
																		392.5	0.02548	0.0079	495.5	0.43592	0.0197	440	0.23864	0.01907	413.5	0.12576	0.01578	402	0.07214	0.01267	425.5	0.17861	0.01772
																		393	0.02545	0.00789	496	0.43548	0.01969	440.5	0.23837	0.01905	414	0.1256	0.01577	402.5	0.07205	0.01265	426	0.1784	0.0177
																		393.5	0.02541	0.00788	496.5	0.43505	0.01968	441	0.2381	0.01904	414.5	0.12545	0.01575	403	0.07196	0.01264	426.5	0.17819	0.01769
																		394	0.02538	0.00787	497	0.43461	0.01967	441.5	0.23783	0.01902	415	0.1253	0.01573	403.5	0.07187	0.01262	427.5	0.18012	0.01773
																		394.5	0.02535	0.00786	497.5	0.43417	0.01966	442	0.23756	0.019	415.5	0.12515	0.01572	404	0.07178	0.01261	428	0.17991	0.01771
																		395	0.02532	0.00785	498.5	0.43531	0.01964	442.5	0.23729	0.01899	416	0.125	0.0157	404.5	0.07169	0.0126	428.5	0.1797	0.01769
																		395.5	0.02528	0.00784	499	0.43487	0.01963	443.5	0.23901	0.019	416.5	0.12485	0.01568	405	0.0716	0.01258	429	0.17949	0.01768
																		396	0.02525	0.00783	499.5	0.43443	0.01962	444	0.23874	0.01899	417	0.1247	0.01567	405.5	0.07152	0.01257	430	0.1814	0.01772
																		396.5	0.02522	0.00782	500	0.434	0.01961	445	0.24045	0.019	417.5	0.12455	0.01565	406.5	0.0738	0.01273	430.5	0.18118	0.0177
																		397	0.02519	0.00781	500.5	0.43357	0.0196	445.5	0.24018	0.01899	418	0.1244	0.01563	407	0.07371	0.01271	431	0.18097	0.01769
																		397.5	0.02516	0.00781	501.5	0.4347	0.01958	446	0.23991	0.01897	418.5	0.12425	0.01562	407.5	0.07362	0.0127	432	0.18287	0.01773
																		398	0.02513	0.0078	502	0.43426	0.01957	446.5	0.23964	0.01895	419	0.12411	0.0156	408	0.07353	0.01268	432.5	0.18266	0.01771
																		398.5	0.02509	0.00779	503	0.43539	0.01955	447	0.23937	0.01894	419.5	0.12396	0.01558	408.5	0.07344	0.01267	433	0.18245	0.01769
																		399	0.02506	0.00778	503.5	0.43496	0.01954	447.5	0.23911	0.01892	420	0.12381	0.01557	409	0.07335	0.01265	433.5	0.18224	0.01768
																		399.5	0.02503	0.00777	504	0.43452	0.01953	448.5	0.2408	0.01894	420.5	0.12366	0.01555	409.5	0.07326	0.01264	434	0.18203	0.01766
																		400	0.025	0.00776	504.5	0.43409	0.01953	449	0.24053	0.01892	421	0.12352	0.01553	410	0.07317	0.01262	434.5	0.18182	0.01764
																		400.5	0.02497	0.00775	505	0.43366	0.01952	450	0.24222	0.01893	421.5	0.12337	0.01552	410.5	0.07308	0.01261	435	0.18161	0.01763
																		401	0.02494	0.00774	505.5	0.43323	0.01951	450.5	0.24195	0.01892	422	0.12322	0.0155	411	0.07299	0.01259	436	0.18349	0.01767
																		401.5	0.02491	0.00773	506	0.43281	0.0195	451	0.24169	0.0189	422.5	0.12308	0.01548	411.5	0.0729	0.01258	436.5	0.18328	0.01765
																		402	0.02488	0.00772	506.5	0.43238	0.01949	451.5	0.24142	0.01889	423	0.12293	0.01547	412	0.07282	0.01257	437	0.18307	0.01763
																		402.5	0.02484	0.00771	507	0.43195	0.01948	452	0.24115	0.01887	423.5	0.12279	0.01545	412.5	0.07273	0.01255	437.5	0.18286	0.01762
																		403	0.02481	0.0077	507.5	0.43153	0.01947	453	0.24283	0.01888	424	0.12264	0.01543	413	0.07264	0.01254	438.5	0.18472	0.01766
																		403.5	0.02478	0.00769	508	0.4311	0.01946	453.5	0.24256	0.01887	424.5	0.1225	0.01542	413.5	0.07255	0.01252	439	0.18451	0.01764
																		404	0.02475	0.00768	509	0.43222	0.01944	454	0.24229	0.01885	425	0.12235	0.0154	414	0.07246	0.01251	440	0.18636	0.01768
																		404.5	0.02472	0.00767	509.5	0.4318	0.01943	454.5	0.24202	0.01884	425.5	0.12221	0.01539	414.5	0.07238	0.01249	440.5	0.18615	0.01766
																		405	0.02469	0.00766	510	0.43137	0.01942	455.5	0.24369	0.01885	426	0.12207	0.01537	415	0.07229	0.01248	441	0.18594	0.01764
																		405.5	0.02466	0.00765	510.5	0.43095	0.01941	456	0.24342	0.01883	426.5	0.12192	0.01535	416	0.07452	0.01263	441.5	0.18573	0.01763
																		406	0.02463	0.00764	511	0.43053	0.0194	456.5	0.24315	0.01882	427	0.12178	0.01534	416.5	0.07443	0.01262	442	0.18552	0.01761
																		406.5	0.0246	0.00764	512	0.43164	0.01938	457	0.24289	0.0188	427.5	0.12164	0.01532	417	0.07434	0.01261	442.5	0.18531	0.01759
																		407	0.02457	0.00763	513	0.43275	0.01936	457.5	0.24262	0.01879	428	0.1215	0.0153	417.5	0.07425	0.01259	443	0.1851	0.01758
																		407.5	0.02454	0.00762	513.5	0.43233	0.01936	458	0.24236	0.01877	428.5	0.12135	0.01529	418	0.07416	0.01258	443.5	0.18489	0.01756
																		408	0.02451	0.00761	514.5	0.43343	0.01934	458.5	0.24209	0.01875	429	0.12121	0.01527	418.5	0.07407	0.01256	444	0.18468	0.01754
																		408.5	0.02448	0.0076	515	0.43301	0.01933	459.5	0.24374	0.01877	429.5	0.12107	0.01526	419	0.07399	0.01255	444.5	0.18448	0.01753
																		409	0.02445	0.00759	515.5	0.43259	0.01932	460	0.24348	0.01875	430	0.12093	0.01524	419.5	0.0739	0.01253	445	0.18427	0.01751
																		409.5	0.02442	0.00758	516.5	0.43369	0.0193	460.5	0.24321	0.01874	430.5	0.12079	0.01522	420	0.07381	0.01252	446	0.1861	0.01755
																		410	0.02439	0.00757	517	0.43327	0.01929	461	0.24295	0.01872	431	0.12065	0.01521	420.5	0.07372	0.01251	447	0.18792	0.01759
																		410.5	0.02436	0.00756	518	0.43436	0.01927	461.5	0.24269	0.01871	431.5	0.12051	0.01519	421	0.07363	0.01249	447.5	0.18771	0.01757
																		411	0.02433	0.00755	518.5	0.43394	0.01926	462	0.24242	0.01869	432	0.12037	0.01518	421.5	0.07355	0.01248	448	0.1875	0.01755
																		411.5	0.0243	0.00754	519	0.43353	0.01925	462.5	0.24216	0.01867	432.5	0.12023	0.01516	422	0.07346	0.01246	448.5	0.18729	0.01754
																		412	0.02427	0.00754	519.5	0.43311	0.01924	463.5	0.2438	0.01869	433	0.12009	0.01515	422.5	0.07337	0.01245	449	0.18708	0.01752
																		412.5	0.02424	0.00753	520	0.43269	0.01923	464	0.24353	0.01867	433.5	0.11995	0.01513	423	0.07329	0.01244	449.5	0.18687	0.01751
																		413	0.02421	0.00752	520.5	0.43228	0.01922	464.5	0.24327	0.01866	434	0.11982	0.01511	423.5	0.0732	0.01242	450	0.18667	0.01749
																		413.5	0.02418	0.00751	521	0.43186	0.01922	465.5	0.2449	0.01867	434.5	0.11968	0.0151	424	0.07311	0.01241	450.5	0.18646	0.01747
																		414	0.02415	0.0075	521.5	0.43145	0.01921	466	0.24464	0.01866	435	0.11954	0.01508	424.5	0.07303	0.0124	451	0.18625	0.01746
																		414.5	0.02413	0.00749	522.5	0.43254	0.01919	466.5	0.24437	0.01864	435.5	0.1194	0.01507	425	0.07294	0.01238	451.5	0.18605	0.01744
																		415	0.0241	0.00748	523.5	0.43362	0.01917	467	0.24411	0.01863	436	0.11927	0.01505	425.5	0.07286	0.01237	452	0.18584	0.01743
																		415.5	0.02407	0.00747	524	0.43321	0.01916	467.5	0.24385	0.01861	436.5	0.11913	0.01504	426	0.07277	0.01235	452.5	0.18564	0.01741
																		416	0.02404	0.00746	525	0.43429	0.01914	468	0.24359	0.01859	437	0.11899	0.01502	426.5	0.07268	0.01234	453.5	0.18743	0.01745
																		416.5	0.02401	0.00746	525.5	0.43387	0.01913	468.5	0.24333	0.01858	437.5	0.11886	0.01501	427	0.0726	0.01233	454	0.18722	0.01743
																		417	0.02398	0.00745	526	0.43346	0.01912	469	0.24307	0.01856	438	0.11872	0.01499	427.5	0.07251	0.01231	454.5	0.18702	0.01741
																		417.5	0.02395	0.00744	526.5	0.43305	0.01911	469.5	0.24281	0.01855	438.5	0.11859	0.01497	428	0.07243	0.0123	455	0.18681	0.0174
																		418	0.02392	0.00743	527	0.43264	0.01911	470	0.24255	0.01853	439	0.11845	0.01496	428.5	0.07235	0.01229	455.5	0.18661	0.01738
																		418.5	0.02389	0.00742	528	0.43371	0.01909	470.5	0.2423	0.01852	439.5	0.11832	0.01494	429	0.07226	0.01227	456	0.1864	0.01737
																		419	0.02387	0.00741	528.5	0.4333	0.01908	471	0.24204	0.0185	440	0.11818	0.01493	429.5	0.07218	0.01226	456.5	0.1862	0.01735
																		419.5	0.02384	0.0074	529	0.43289	0.01907	471.5	0.24178	0.01849	440.5	0.11805	0.01491	430	0.07209	0.01225	457.5	0.18798	0.01739
																		420	0.02381	0.00739	529.5	0.43248	0.01906	472	0.24153	0.01847	441	0.11791	0.0149	430.5	0.07201	0.01223	458	0.18777	0.01737
																		420.5	0.02378	0.00739	530	0.43208	0.01905	472.5	0.24127	0.01846	441.5	0.11778	0.01488	431	0.07193	0.01222	458.5	0.18757	0.01735
																		421	0.02375	0.00738	530.5	0.43167	0.01904	473	0.24101	0.01844	442	0.11765	0.01487	432	0.07407	0.01236	459	0.18736	0.01734
																		421.5	0.02372	0.00737	531	0.43126	0.01903	473.5	0.24076	0.01843	442.5	0.11751	0.01485	432.5	0.07399	0.01235	459.5	0.18716	0.01732
																		422	0.0237	0.00736	531.5	0.43086	0.01903	474	0.24051	0.01841	443	0.11738	0.01484	433	0.0739	0.01234	460	0.18696	0.01731
																		422.5	0.02367	0.00735	532.5	0.43192	0.01901	474.5	0.24025	0.0184	443.5	0.11725	0.01482	433.5	0.07382	0.01232	460.5	0.18675	0.01729
																		423	0.02364	0.00734	533.5	0.43299	0.01899	475	0.24	0.01838	444	0.11712	0.01481	434	0.07373	0.01231	461.5	0.18852	0.01733
																		423.5	0.02361	0.00733	534	0.43258	0.01898	475.5	0.23975	0.01837	444.5	0.11699	0.01479	435	0.07586	0.01245	462	0.18831	0.01731
																		424	0.02358	0.00733	534.5	0.43218	0.01897	476	0.2395	0.01835	445	0.11685	0.01478	435.5	0.07577	0.01244	462.5	0.18811	0.0173
																		424.5	0.02356	0.00732	535	0.43178	0.01896	476.5	0.23924	0.01834	445.5	0.11672	0.01476	436	0.07569	0.01243	463	0.1879	0.01728
																		425	0.02353	0.00731	535.5	0.43137	0.01895	477.5	0.24084	0.01835	446	0.11659	0.01475	436.5	0.0756	0.01241	463.5	0.1877	0.01727
																		425.5	0.0235	0.0073	536	0.43097	0.01895	478	0.24059	0.01834	446.5	0.11646	0.01473	437	0.07551	0.0124	464	0.1875	0.01725
																		426	0.02347	0.00729	537	0.43203	0.01893	478.5	0.24033	0.01832	447	0.11633	0.01472	437.5	0.07543	0.01239	464.5	0.1873	0.01723
																		426.5	0.02345	0.00728	537.5	0.43163	0.01892	479	0.24008	0.01831	447.5	0.1162	0.0147	438.5	0.07754	0.01252	465	0.1871	0.01722
																		427	0.02342	0.00728	538	0.43123	0.01891	479.5	0.23983	0.01829	448	0.11607	0.01469	439	0.07745	0.01251	465.5	0.1869	0.0172
																		427.5	0.02339	0.00727	539	0.43228	0.01889	480	0.23958	0.01828	448.5	0.11594	0.01467	439.5	0.07736	0.01249	466	0.1867	0.01719
																		428	0.02336	0.00726	539.5	0.43188	0.01888	480.5	0.23933	0.01826	449.5	0.11791	0.01476	440	0.07727	0.01248	466.5	0.1865	0.01717
																		428.5	0.02334	0.00725	540.5	0.43293	0.01887	481	0.23909	0.01825	450	0.11778	0.01474	440.5	0.07719	0.01247	467	0.1863	0.01716
																		429	0.02331	0.00724	541.5	0.43398	0.01885	481.5	0.23884	0.01823	450.5	0.11765	0.01473	441	0.0771	0.01245	467.5	0.1861	0.01714
																		429.5	0.02328	0.00723	542	0.43358	0.01884	482	0.23859	0.01822	451	0.11752	0.01471	441.5	0.07701	0.01244	468	0.1859	0.01713
																		430	0.02326	0.00723	542.5	0.43318	0.01883	482.5	0.23834	0.0182	451.5	0.11739	0.0147	442	0.07692	0.01243	468.5	0.1857	0.01711
																		430.5	0.02323	0.00722	543	0.43278	0.01882	483	0.2381	0.01819	452	0.11726	0.01468	442.5	0.07684	0.01242	469.5	0.18743	0.01715
																		431	0.0232	0.00721	543.5	0.43238	0.01881	483.5	0.23785	0.01818	452.5	0.11713	0.01467	443	0.07675	0.0124	470	0.18723	0.01713
																		432	0.02546	0.00753	544.5	0.43343	0.0188	484	0.2376	0.01816	453	0.117	0.01465	444	0.07883	0.01253	471	0.18896	0.01717
																		432.5	0.02543	0.00752	545	0.43303	0.01879	484.5	0.23736	0.01815	453.5	0.11687	0.01464	444.5	0.07874	0.01252	471.5	0.18876	0.01715
																		433	0.0254	0.00751	545.5	0.43263	0.01878	485	0.23711	0.01813	454	0.11674	0.01462	445	0.07865	0.01251	472	0.18856	0.01713
																		433.5	0.02537	0.00751	546	0.43223	0.01877	485.5	0.23687	0.01812	454.5	0.11661	0.01461	445.5	0.07856	0.01249	472.5	0.18836	0.01712
																		434	0.02535	0.0075	546.5	0.43184	0.01876	486	0.23663	0.0181	455	0.11648	0.01459	446.5	0.08063	0.01262	473	0.18816	0.0171
																		434.5	0.02532	0.00749	547	0.43144	0.01875	486.5	0.23638	0.01809	455.5	0.11636	0.01458	447	0.08054	0.01261	473.5	0.18796	0.01709
																		435	0.02529	0.00748	547.5	0.43105	0.01875	487	0.23614	0.01807	456	0.11623	0.01457	447.5	0.08045	0.0126	474	0.18776	0.01707
																		435.5	0.02526	0.00747	548	0.43066	0.01874	487.5	0.2359	0.01806	456.5	0.1161	0.01455	448	0.08036	0.01258	475	0.18947	0.01711
																		436	0.02523	0.00746	548.5	0.43026	0.01873	488	0.23566	0.01804	457	0.11597	0.01454	448.5	0.08027	0.01257	475.5	0.18927	0.01709
																		436.5	0.0252	0.00745	549.5	0.4313	0.01871	488.5	0.23541	0.01803	457.5	0.11585	0.01452	449	0.08018	0.01256	476	0.18908	0.01708
																		437	0.02517	0.00745	550.5	0.43233	0.01869	489.5	0.23698	0.01805	458	0.11572	0.01451	449.5	0.08009	0.01254	476.5	0.18888	0.01706
																		437.5	0.02514	0.00744	551	0.43194	0.01869	490	0.23673	0.01803	458.5	0.11559	0.01449	450	0.08	0.01253	477	0.18868	0.01705
																		438	0.02511	0.00743	551.5	0.43155	0.01868	490.5	0.23649	0.01802	459	0.11547	0.01448	450.5	0.07991	0.01252	477.5	0.18848	0.01703
																		438.5	0.02509	0.00742	552	0.43116	0.01867	491	0.23625	0.018	459.5	0.11534	0.01447	451	0.07982	0.0125	478	0.18828	0.01702
																		439	0.02506	0.00741	552.5	0.43077	0.01866	491.5	0.23601	0.01799	460	0.11522	0.01445	451.5	0.07973	0.01249	478.5	0.18809	0.017
																		439.5	0.02503	0.0074	553.5	0.4318	0.01864	492	0.23577	0.01797	460.5	0.11509	0.01444	452	0.07965	0.01248	479	0.18789	0.01699
																		440	0.025	0.0074	554	0.43141	0.01864	492.5	0.23553	0.01796	461	0.11497	0.01442	452.5	0.07956	0.01247	479.5	0.1877	0.01697
																		440.5	0.02497	0.00739	554.5	0.43102	0.01863	493	0.23529	0.01795	461.5	0.11484	0.01441	453	0.07947	0.01245	480	0.1875	0.01696
																		441	0.02494	0.00738	555	0.43063	0.01862	493.5	0.23506	0.01793	462	0.11472	0.01439	453.5	0.07938	0.01244	480.5	0.1873	0.01694
																		441.5	0.02492	0.00737	555.5	0.43024	0.01861	494	0.23482	0.01792	462.5	0.11459	0.01438	454	0.0793	0.01243	481	0.18711	0.01693
																		442	0.02489	0.00736	556	0.42986	0.0186	494.5	0.23458	0.0179	463	0.11447	0.01437	454.5	0.07921	0.01241	481.5	0.18692	0.01692
																		442.5	0.02486	0.00736	557	0.43088	0.01859	495	0.23434	0.01789	463.5	0.11435	0.01435	455	0.07912	0.0124	482	0.18672	0.0169
																		443	0.02483	0.00735	557.5	0.43049	0.01858	496	0.23589	0.0179	464	0.11422	0.01434	456	0.08114	0.01252	482.5	0.18653	0.01689
																		443.5	0.0248	0.00734	558	0.43011	0.01857	497	0.23742	0.01792	464.5	0.1141	0.01432	456.5	0.08105	0.01251	483	0.18634	0.01687
																		444	0.02477	0.00733	559	0.43113	0.01855	497.5	0.23719	0.0179	465.5	0.116	0.01441	457	0.08096	0.0125	483.5	0.18614	0.01686
																		444.5	0.02475	0.00732	559.5	0.43074	0.01854	498	0.23695	0.01789	466	0.11588	0.01439	457.5	0.08087	0.01249	484	0.18595	0.01684
																		445	0.02472	0.00731	560	0.43036	0.01854	498.5	0.23671	0.01788	466.5	0.11576	0.01438	458	0.08079	0.01247	484.5	0.18576	0.01683
																		445.5	0.02469	0.00731	560.5	0.42997	0.01853	499	0.23647	0.01786	467	0.11563	0.01436	458.5	0.0807	0.01246	485	0.18557	0.01681
																		446	0.02466	0.0073	561	0.42959	0.01852	499.5	0.23624	0.01785	467.5	0.11551	0.01435	459	0.08061	0.01245	485.5	0.18538	0.0168
																		446.5	0.02464	0.00729	561.5	0.42921	0.01851	500	0.236	0.01783	468.5	0.1174	0.01443	459.5	0.08052	0.01244	486	0.18519	0.01678
																		447	0.02461	0.00728	562	0.42883	0.0185	500.5	0.23576	0.01782	469	0.11727	0.01441	460	0.08043	0.01242	486.5	0.18499	0.01677
																		447.5	0.02458	0.00727	562.5	0.42844	0.0185	501	0.23553	0.01781	469.5	0.11715	0.0144	460.5	0.08035	0.01241	487	0.1848	0.01676
																		448	0.02455	0.00727	563	0.42806	0.01849	501.5	0.23529	0.01779	470.5	0.11902	0.01448	461	0.08026	0.0124	487.5	0.18462	0.01674
																		448.5	0.02453	0.00726	563.5	0.42768	0.01848	502	0.23506	0.01778	471.5	0.12089	0.01455	461.5	0.08017	0.01239	488	0.18443	0.01673
																		449	0.0245	0.00725	564	0.4273	0.01847	502.5	0.23483	0.01776	472	0.12076	0.01454	462	0.08009	0.01237	488.5	0.18424	0.01671
																		449.5	0.02447	0.00724	564.5	0.42693	0.01846	503	0.23459	0.01775	472.5	0.12063	0.01452	462.5	0.08	0.01236	489	0.18405	0.0167
																		450	0.02444	0.00724	565	0.42655	0.01846	503.5	0.23436	0.01774	473	0.12051	0.01451	463	0.07991	0.01235	489.5	0.18386	0.01668
																		450.5	0.02442	0.00723	565.5	0.42617	0.01845	504	0.23413	0.01772	473.5	0.12038	0.0145	463.5	0.07983	0.01234	490	0.18367	0.01667
																		451	0.02439	0.00722	566.5	0.42718	0.01843	504.5	0.23389	0.01771	474	0.12025	0.01448	464	0.07974	0.01232	490.5	0.18349	0.01666
																		451.5	0.02436	0.00721	567	0.42681	0.01842	505	0.23366	0.0177	474.5	0.12013	0.01447	464.5	0.07966	0.01231	491	0.1833	0.01664
																		452	0.02434	0.0072	568	0.42782	0.01841	505.5	0.23343	0.01768	475	0.12	0.01446	465	0.07957	0.0123	491.5	0.18311	0.01663
																		452.5	0.02431	0.0072	569	0.42882	0.01839	506	0.2332	0.01767	475.5	0.11987	0.01444	465.5	0.07948	0.01229	492.5	0.18477	0.01666
																		453	0.02428	0.00719	570	0.42982	0.01837	506.5	0.23297	0.01766	476	0.11975	0.01443	466	0.0794	0.01227	493	0.18458	0.01665
																		453.5	0.02426	0.00718	570.5	0.42945	0.01836	507	0.23274	0.01764	477	0.12159	0.0145	466.5	0.07931	0.01226	493.5	0.1844	0.01663
																		454	0.02423	0.00717	571	0.42907	0.01836	507.5	0.23251	0.01763	477.5	0.12147	0.01449	467	0.07923	0.01225	494.5	0.18605	0.01667
																		454.5	0.0242	0.00716	571.5	0.4287	0.01835	508	0.23228	0.01761	478	0.12134	0.01447	467.5	0.07914	0.01224	495.5	0.18769	0.0167
																		455	0.02418	0.00716	572	0.42832	0.01834	508.5	0.23206	0.0176	478.5	0.12121	0.01446	468	0.07906	0.01222	496	0.1875	0.01668
																		455.5	0.02415	0.00715	572.5	0.42795	0.01833	509.5	0.23356	0.01762	479	0.12109	0.01445	468.5	0.07898	0.01221	497	0.18913	0.01672
																		456	0.02412	0.00714	573	0.42757	0.01833	510	0.23333	0.0176	479.5	0.12096	0.01443	469	0.07889	0.0122	497.5	0.18894	0.0167
																		456.5	0.0241	0.00713	573.5	0.4272	0.01832	510.5	0.2331	0.01759	480	0.12083	0.01442	469.5	0.07881	0.01219	498	0.18876	0.01669
																		457.5	0.02623	0.00742	574	0.42683	0.01831	511	0.23288	0.01758	480.5	0.12071	0.01441	470	0.07872	0.01218	498.5	0.18857	0.01667
																		458	0.0262	0.00741	574.5	0.42646	0.0183	511.5	0.23265	0.01756	481	0.12058	0.01439	470.5	0.07864	0.01216	499	0.18838	0.01666
																		458.5	0.02617	0.00741	575.5	0.42745	0.01829	512	0.23242	0.01755	481.5	0.12046	0.01438	471	0.07856	0.01215	499.5	0.18819	0.01665
																		459	0.02614	0.0074	576	0.42708	0.01828	512.5	0.2322	0.01754	482	0.12033	0.01437	471.5	0.07847	0.01214	500	0.188	0.01663
																		459.5	0.02612	0.00739	576.5	0.42671	0.01827	513	0.23197	0.01752	482.5	0.12021	0.01435	472	0.07839	0.01213	500.5	0.18781	0.01662
																		460	0.02609	0.00738	577	0.42634	0.01826	513.5	0.23174	0.01751	483	0.12008	0.01434	472.5	0.07831	0.01211	501.5	0.18943	0.01665
																		460.5	0.02606	0.00738	577.5	0.42597	0.01825	514	0.23152	0.01749	483.5	0.11996	0.01433	473	0.07822	0.0121	502	0.18924	0.01663
																		461	0.02603	0.00737	578	0.42561	0.01825	514.5	0.23129	0.01748	484	0.11983	0.01431	473.5	0.07814	0.01209	502.5	0.18905	0.01662
																		461.5	0.026	0.00736	578.5	0.42524	0.01824	515	0.23107	0.01747	484.5	0.11971	0.0143	474	0.07806	0.01208	503	0.18887	0.01661
																		462	0.02597	0.00735	579	0.42487	0.01823	515.5	0.23084	0.01746	485	0.11959	0.01429	474.5	0.07798	0.01207	503.5	0.18868	0.01659
																		462.5	0.02595	0.00734	579.5	0.4245	0.01822	516	0.23062	0.01744	485.5	0.11946	0.01427	475	0.07789	0.01206	504	0.18849	0.01658
																		463	0.02592	0.00734	580	0.42414	0.01822	516.5	0.2304	0.01743	486	0.11934	0.01426	475.5	0.07781	0.01204	504.5	0.18831	0.01657
																		463.5	0.02589	0.00733	580.5	0.42377	0.01821	517	0.23017	0.01742	486.5	0.11922	0.01425	476.5	0.07975	0.01216	505	0.18812	0.01655
																		464	0.02586	0.00732	581	0.42341	0.0182	517.5	0.22995	0.0174	487	0.1191	0.01423	477	0.07966	0.01215	505.5	0.18793	0.01654
																		465	0.02796	0.00759	582	0.4244	0.01818	518	0.22973	0.01739	487.5	0.11897	0.01422	477.5	0.07958	0.01214	506	0.18775	0.01653
																		465.5	0.02793	0.00758	583	0.42539	0.01817	518.5	0.22951	0.01738	488	0.11885	0.01421	478	0.0795	0.01212	506.5	0.18756	0.01651
																		466	0.0279	0.00758	583.5	0.42502	0.01816	519	0.22929	0.01736	488.5	0.11873	0.01419	479	0.08142	0.01224	507	0.18738	0.0165
																		466.5	0.02787	0.00757	584	0.42466	0.01815	519.5	0.22907	0.01735	489	0.11861	0.01418	479.5	0.08133	0.01223	507.5	0.18719	0.01648
																		467	0.02784	0.00756	584.5	0.42429	0.01815	520	0.22885	0.01734	489.5	0.11849	0.01417	480	0.08125	0.01221	508	0.18701	0.01647
																		467.5	0.02781	0.00755	585	0.42393	0.01814	520.5	0.22863	0.01732	490	0.11837	0.01416	480.5	0.08117	0.0122	508.5	0.18682	0.01646
																		468	0.02778	0.00754	585.5	0.42357	0.01813	521	0.22841	0.01731	490.5	0.11825	0.01414	481	0.08108	0.01219	509	0.18664	0.01644
																		468.5	0.02775	0.00754	586	0.42321	0.01812	522	0.22989	0.01733	491	0.11813	0.01413	481.5	0.081	0.01218	509.5	0.18646	0.01643
																		469	0.02772	0.00753	587	0.42419	0.01811	522.5	0.22967	0.01731	491.5	0.11801	0.01412	482	0.08091	0.01217	510	0.18627	0.01642
																		469.5	0.02769	0.00752	587.5	0.42383	0.0181	523	0.22945	0.0173	492	0.11789	0.0141	482.5	0.08083	0.01216	510.5	0.18609	0.0164
																		470	0.02766	0.00751	588	0.42347	0.01809	523.5	0.22923	0.01729	492.5	0.11777	0.01409	483	0.08075	0.01214	511.5	0.18768	0.01643
																		470.5	0.02763	0.0075	588.5	0.42311	0.01808	524	0.22901	0.01727	493	0.11765	0.01408	483.5	0.08066	0.01213	512	0.1875	0.01642
																		471	0.0276	0.0075	589	0.42275	0.01808	524.5	0.22879	0.01726	493.5	0.11753	0.01406	484	0.08058	0.01212	512.5	0.18732	0.01641
																		471.5	0.02757	0.00749	590	0.42373	0.01806	525	0.22857	0.01725	494	0.11741	0.01405	484.5	0.0805	0.01211	513	0.18713	0.01639
																		472	0.02754	0.00748	590.5	0.42337	0.01805	525.5	0.22835	0.01723	494.5	0.11729	0.01404	485	0.08041	0.0121	514	0.18872	0.01642
																		472.5	0.02751	0.00747	591	0.42301	0.01805	526	0.22814	0.01722	495	0.11717	0.01403	486	0.0823	0.01221	514.5	0.18853	0.01641
																		473	0.02748	0.00747	592	0.42399	0.01803	526.5	0.22792	0.01721	495.5	0.11705	0.01401	486.5	0.08222	0.0122	515.5	0.19011	0.01644
																		473.5	0.02746	0.00746	592.5	0.42363	0.01802	527	0.2277	0.0172	496	0.11694	0.014	487	0.08214	0.01218	516	0.18992	0.01643
																		474	0.02743	0.00745	593	0.42327	0.01801	527.5	0.22749	0.01718	497	0.11871	0.01407	487.5	0.08205	0.01217	517	0.19149	0.01646
																		474.5	0.0274	0.00744	594	0.42424	0.018	528	0.22727	0.01717	497.5	0.11859	0.01406	488	0.08197	0.01216	517.5	0.1913	0.01644
																		475	0.02737	0.00743	594.5	0.42389	0.01799	528.5	0.22706	0.01716	498	0.11847	0.01405	488.5	0.08188	0.01215	518	0.19112	0.01643
																		475.5	0.02734	0.00743	595.5	0.42485	0.01798	529	0.22684	0.01714	498.5	0.11836	0.01403	489	0.0818	0.01214	518.5	0.19094	0.01642
																		476	0.02731	0.00742	596	0.4245	0.01797	529.5	0.22663	0.01713	499	0.11824	0.01402	489.5	0.08172	0.01213	519.5	0.19249	0.01644
																		476.5	0.02728	0.00741	596.5	0.42414	0.01796	530	0.22642	0.01712	499.5	0.11812	0.01401	490	0.08163	0.01211	520.5	0.19404	0.01647
																		477	0.02725	0.0074	597	0.42379	0.01795	530.5	0.2262	0.01711	500	0.118	0.014	490.5	0.08155	0.0121	521	0.19386	0.01646
																		477.5	0.02723	0.0074	597.5	0.42343	0.01795	531	0.22599	0.01709	501	0.11976	0.01406	491	0.08147	0.01209	521.5	0.19367	0.01645
																		478	0.0272	0.00739	598	0.42308	0.01794	531.5	0.22578	0.01708	501.5	0.11964	0.01405	491.5	0.08138	0.01208	522	0.19349	0.01643
																		478.5	0.02717	0.00738	598.5	0.42272	0.01793	532	0.22556	0.01707	502	0.11952	0.01404	492	0.0813	0.01207	522.5	0.1933	0.01642
																		479	0.02714	0.00737	599	0.42237	0.01792	532.5	0.22535	0.01706	502.5	0.1194	0.01403	492.5	0.08122	0.01206	523.5	0.19484	0.01645
																		479.5	0.02711	0.00737	599.5	0.42202	0.01792	533	0.22514	0.01704	503	0.11928	0.01401	493	0.08114	0.01205	524	0.19466	0.01643
																		480	0.02708	0.00736	600.5	0.42298	0.0179	533.5	0.22493	0.01703	503.5	0.11917	0.014	493.5	0.08105	0.01203	524.5	0.19447	0.01642
																		480.5	0.02706	0.00735	601	0.42263	0.01789	534.5	0.22638	0.01705	504	0.11905	0.01399	494	0.08097	0.01202	525	0.19429	0.01641
																		481	0.02703	0.00734	601.5	0.42228	0.01789	535	0.22617	0.01703	504.5	0.11893	0.01398	494.5	0.08089	0.01201	525.5	0.1941	0.01639
																		481.5	0.027	0.00734	602	0.42193	0.01788	535.5	0.22596	0.01702	505	0.11881	0.01396	495	0.08081	0.012	526	0.19392	0.01638
																		482	0.02697	0.00733	603	0.42289	0.01786	536	0.22575	0.01701	506	0.12055	0.01403	496	0.08266	0.01211	526.5	0.19373	0.01637
																		482.5	0.02694	0.00732	603.5	0.42254	0.01786	536.5	0.22554	0.017	506.5	0.12043	0.01402	496.5	0.08258	0.01209	527	0.19355	0.01636
																		483	0.02692	0.00731	604	0.42219	0.01785	537	0.22533	0.01698	507	0.12032	0.01401	497	0.08249	0.01208	527.5	0.19336	0.01634
																		483.5	0.02689	0.00731	604.5	0.42184	0.01784	537.5	0.22512	0.01697	507.5	0.1202	0.01399	497.5	0.08241	0.01207	528	0.19318	0.01633
																		484	0.02686	0.0073	605	0.42149	0.01784	538	0.22491	0.01696	508	0.12008	0.01398	498	0.08233	0.01206	528.5	0.193	0.01632
																		484.5	0.02683	0.00729	605.5	0.42114	0.01783	538.5	0.2247	0.01695	508.5	0.11996	0.01397	498.5	0.08225	0.01205	529	0.19282	0.0163
																		485	0.0268	0.00728	606	0.42079	0.01782	539.5	0.22614	0.01696	509	0.11984	0.01396	499	0.08216	0.01204	529.5	0.19263	0.01629
																		485.5	0.02678	0.00728	606.5	0.42045	0.01781	540	0.22593	0.01695	509.5	0.11973	0.01395	499.5	0.08208	0.01203	530	0.19245	0.01628
																		486	0.02675	0.00727	607	0.4201	0.01781	541	0.22736	0.01696	510	0.11961	0.01393	500.5	0.08392	0.01213	530.5	0.19227	0.01627
																		486.5	0.02672	0.00726	608	0.42105	0.01779	541.5	0.22715	0.01695	510.5	0.11949	0.01392	501	0.08383	0.01212	531	0.19209	0.01625
																		487	0.02669	0.00726	608.5	0.42071	0.01778	542	0.22694	0.01694	511.5	0.12121	0.01399	501.5	0.08375	0.01211	531.5	0.19191	0.01624
																		487.5	0.02667	0.00725	609	0.42036	0.01778	542.5	0.22673	0.01693	512	0.12109	0.01397	502	0.08367	0.0121	532	0.19173	0.01623
																		488	0.02664	0.00724	609.5	0.42002	0.01777	543	0.22652	0.01692	512.5	0.12098	0.01396	502.5	0.08358	0.01209	532.5	0.19155	0.01622
																		488.5	0.02661	0.00723	610	0.41967	0.01776	543.5	0.22631	0.0169	513	0.12086	0.01395	503	0.0835	0.01207	533	0.19137	0.0162
																		489	0.02658	0.00723	610.5	0.41933	0.01775	544	0.2261	0.01689	513.5	0.12074	0.01394	503.5	0.08342	0.01206	533.5	0.19119	0.01619
																		489.5	0.02656	0.00722	611	0.41899	0.01775	544.5	0.2259	0.01688	514	0.12062	0.01393	504	0.08333	0.01205	534	0.19101	0.01618
																		490	0.02653	0.00721	612	0.41993	0.01773	545	0.22569	0.01687	514.5	0.12051	0.01391	504.5	0.08325	0.01204	534.5	0.19083	0.01617
																		490.5	0.0265	0.0072	612.5	0.41959	0.01773	545.5	0.22548	0.01685	515	0.12039	0.0139	505	0.08317	0.01203	535.5	0.19234	0.01619
																		491	0.02648	0.0072	613.5	0.42054	0.01771	546	0.22527	0.01684	515.5	0.12027	0.01389	505.5	0.08309	0.01202	536	0.19216	0.01618
																		491.5	0.02645	0.00719	614	0.4202	0.0177	546.5	0.22507	0.01683	516	0.12016	0.01388	506	0.083	0.01201	536.5	0.19199	0.01617
																		492	0.02642	0.00718	615	0.42114	0.01769	547	0.22486	0.01682	516.5	0.12004	0.01386	506.5	0.08292	0.012	537	0.19181	0.01616
																		492.5	0.0264	0.00718	615.5	0.4208	0.01768	547.5	0.22466	0.01681	517	0.11992	0.01385	507	0.08284	0.01199	538	0.19331	0.01618
																		493	0.02637	0.00717	616	0.42045	0.01768	548	0.22445	0.01679	517.5	0.11981	0.01384	507.5	0.08276	0.01197	538.5	0.19313	0.01617
																		493.5	0.02634	0.00716	617	0.42139	0.01766	548.5	0.22425	0.01678	518	0.11969	0.01383	508	0.08268	0.01196	539	0.19295	0.01616
																		494	0.02632	0.00715	617.5	0.42105	0.01765	549	0.22404	0.01677	518.5	0.11958	0.01382	508.5	0.0826	0.01195	539.5	0.19277	0.01614
																		494.5	0.02629	0.00715	618	0.42071	0.01765	549.5	0.22384	0.01676	519	0.11946	0.0138	509	0.08251	0.01194	540.5	0.19426	0.01617
																		495	0.02626	0.00714	619	0.42165	0.01763	550	0.22364	0.01674	519.5	0.11935	0.01379	509.5	0.08243	0.01193	541	0.19409	0.01616
																		495.5	0.02624	0.00713	619.5	0.42131	0.01763	550.5	0.22343	0.01673	520	0.11923	0.01378	510	0.08235	0.01192	541.5	0.19391	0.01615
																		496	0.02621	0.00713	620	0.42097	0.01762	551.5	0.22484	0.01675	520.5	0.11912	0.01377	510.5	0.08227	0.01191	542	0.19373	0.01613
																		497	0.02817	0.00737	620.5	0.42063	0.01761	552.5	0.22624	0.01676	521	0.119	0.01376	511.5	0.08407	0.01201	542.5	0.19355	0.01612
																		497.5	0.02814	0.00736	621	0.42029	0.0176	553	0.22604	0.01675	521.5	0.11889	0.01375	512	0.08398	0.012	543	0.19337	0.01611
																		498	0.02811	0.00735	621.5	0.41995	0.0176	553.5	0.22584	0.01674	522	0.11877	0.01373	512.5	0.0839	0.01199	543.5	0.19319	0.0161
																		498.5	0.02808	0.00735	622	0.41961	0.01759	554	0.22563	0.01673	522.5	0.11866	0.01372	513	0.08382	0.01198	544.5	0.19467	0.01612
																		499	0.02806	0.00734	622.5	0.41928	0.01758	554.5	0.22543	0.01672	523	0.11855	0.01371	513.5	0.08374	0.01197	545.5	0.19615	0.01615
																		499.5	0.02803	0.00733	623	0.41894	0.01758	555	0.22523	0.0167	523.5	0.11843	0.0137	514	0.08366	0.01195	546	0.19597	0.01613
																		500	0.028	0.00733	623.5	0.4186	0.01757	555.5	0.22502	0.01669	524.5	0.12011	0.01376	514.5	0.08358	0.01194	546.5	0.19579	0.01612
																		500.5	0.02797	0.00732	624.5	0.41954	0.01755	556.5	0.22642	0.01671	525	0.12	0.01375	515	0.0835	0.01193	547	0.19561	0.01611
																		501	0.02794	0.00731	625	0.4192	0.01755	557	0.22621	0.01669	525.5	0.11989	0.01374	515.5	0.08341	0.01192	547.5	0.19543	0.0161
																		501.5	0.02792	0.0073	626	0.42013	0.01753	557.5	0.22601	0.01668	526	0.11977	0.01373	516	0.08333	0.01191	548	0.19526	0.01609
																		502	0.02789	0.0073	626.5	0.41979	0.01753	558	0.22581	0.01667	526.5	0.11966	0.01372	516.5	0.08325	0.0119	548.5	0.19508	0.01607
																		502.5	0.02786	0.00729	627	0.41946	0.01752	558.5	0.2256	0.01666	527	0.11954	0.0137	517	0.08317	0.01189	549	0.1949	0.01606
																		503	0.02783	0.00728	628	0.42038	0.01751	559	0.2254	0.01665	528	0.12121	0.01377	517.5	0.08309	0.01188	550	0.19636	0.01609
																		503.5	0.02781	0.00728	629	0.4213	0.01749	559.5	0.2252	0.01664	528.5	0.1211	0.01375	518	0.08301	0.01187	550.5	0.19619	0.01607
																		504	0.02778	0.00727	630	0.42222	0.01748	560	0.225	0.01662	529	0.12098	0.01374	519	0.08478	0.01197	551	0.19601	0.01606
																		504.5	0.02775	0.00726	631	0.42314	0.01746	560.5	0.2248	0.01661	529.5	0.12087	0.01373	519.5	0.0847	0.01195	551.5	0.19583	0.01605
																		505	0.02772	0.00725	632	0.42405	0.01745	561	0.2246	0.0166	530	0.12075	0.01372	520	0.08462	0.01194	552	0.19565	0.01604
																		505.5	0.0277	0.00725	633	0.42496	0.01744	561.5	0.2244	0.01659	530.5	0.12064	0.01371	520.5	0.08453	0.01193	552.5	0.19548	0.01603
																		506	0.02767	0.00724	634	0.42587	0.01742	562.5	0.22578	0.0166	531	0.12053	0.0137	521	0.08445	0.01192	553	0.1953	0.01601
																		506.5	0.02764	0.00723	634.5	0.42553	0.01742	563	0.22558	0.01659	531.5	0.12041	0.01368	521.5	0.08437	0.01191	553.5	0.19512	0.016
																		507	0.02761	0.00723	635	0.4252	0.01741	563.5	0.22538	0.01658	532	0.1203	0.01367	522	0.08429	0.0119	554.5	0.19657	0.01603
																		507.5	0.02759	0.00722	636	0.4261	0.01739	564	0.22518	0.01657	532.5	0.12019	0.01366	522.5	0.08421	0.01189	555	0.1964	0.01601
																		508	0.02756	0.00721	636.5	0.42577	0.01739	564.5	0.22498	0.01656	533	0.12008	0.01365	523	0.08413	0.01188	555.5	0.19622	0.016
																		508.5	0.02753	0.00721	637.5	0.42667	0.01737	565.5	0.22635	0.01657	533.5	0.11996	0.01364	523.5	0.08405	0.01187	556	0.19604	0.01599
																		509	0.0275	0.0072	638	0.42633	0.01737	566	0.22615	0.01656	534	0.11985	0.01363	524	0.08397	0.01186	556.5	0.19587	0.01598
																		509.5	0.02748	0.00719	639	0.42723	0.01735	566.5	0.22595	0.01655	534.5	0.11974	0.01362	524.5	0.08389	0.01185	557	0.19569	0.01597
																		510	0.02745	0.00719	639.5	0.4269	0.01735	567	0.22575	0.01654	535	0.11963	0.0136	525	0.08381	0.01184	557.5	0.19552	0.01595
																		510.5	0.02742	0.00718	640	0.42656	0.01734	567.5	0.22555	0.01653	536	0.12127	0.01367	525.5	0.08373	0.01183	558	0.19534	0.01594
																		511	0.0274	0.00717	640.5	0.42623	0.01733	568	0.22535	0.01651	536.5	0.12116	0.01365	526	0.08365	0.01182	558.5	0.19517	0.01593
																		511.5	0.02737	0.00716	641	0.4259	0.01733	569	0.22671	0.01653	537	0.12104	0.01364	526.5	0.08357	0.01181	559.5	0.1966	0.01595
																		512	0.02734	0.00716	642	0.42679	0.01731	570	0.22807	0.01654	537.5	0.12093	0.01363	527	0.08349	0.0118	560	0.19643	0.01594
																		512.5	0.02732	0.00715	642.5	0.42646	0.01731	570.5	0.22787	0.01653	538	0.12082	0.01362	527.5	0.08341	0.01179	560.5	0.19625	0.01593
																		513	0.02729	0.00714	643	0.42613	0.0173	571	0.22767	0.01652	538.5	0.12071	0.01361	528	0.08333	0.01177	561	0.19608	0.01592
																		513.5	0.02726	0.00714	644	0.42702	0.01729	572	0.22902	0.01653	539	0.12059	0.0136	528.5	0.08325	0.01176	561.5	0.1959	0.01591
																		514	0.02724	0.00713	644.5	0.42669	0.01728	573	0.23037	0.01655	540	0.12222	0.01366	529	0.08318	0.01175	562	0.19573	0.0159
																		514.5	0.02721	0.00712	645	0.42636	0.01727	574	0.23171	0.01656	540.5	0.12211	0.01365	529.5	0.0831	0.01174	562.5	0.19556	0.01588
																		515	0.02718	0.00712	645.5	0.42603	0.01727	574.5	0.23151	0.01655	541	0.122	0.01364	530	0.08302	0.01173	563.5	0.19698	0.01591
																		515.5	0.02716	0.00711	646	0.4257	0.01726	575	0.2313	0.01654	541.5	0.12188	0.01362	530.5	0.08294	0.01172	564	0.19681	0.0159
																		516	0.02713	0.0071	647	0.42658	0.01725	575.5	0.2311	0.01653	542	0.12177	0.01361	531	0.08286	0.01171	565	0.19823	0.01592
																		516.5	0.02711	0.0071	648	0.42747	0.01723	576	0.2309	0.01651	542.5	0.12166	0.0136	531.5	0.08278	0.0117	565.5	0.19805	0.01591
																		517	0.02708	0.00709	649	0.42835	0.01722	576.5	0.2307	0.0165	543.5	0.12328	0.01366	532	0.08271	0.01169	566	0.19788	0.0159
																		517.5	0.02705	0.00708	649.5	0.42802	0.01721	577	0.2305	0.01649	544	0.12316	0.01365	532.5	0.08263	0.01168	566.5	0.19771	0.01588
																		518	0.02703	0.00708	650.5	0.4289	0.0172	577.5	0.2303	0.01648	544.5	0.12305	0.01364	533	0.08255	0.01167	567.5	0.19912	0.01591
																		518.5	0.027	0.00707	651	0.42857	0.01719	578	0.2301	0.01647	545	0.12294	0.01363	533.5	0.08247	0.01166	568	0.19894	0.0159
																		519	0.02697	0.00706	651.5	0.42824	0.01719	579	0.23143	0.01648	545.5	0.12282	0.01362	534	0.0824	0.01165	568.5	0.19877	0.01588
																		519.5	0.02695	0.00706	652	0.42791	0.01718	579.5	0.23123	0.01647	546	0.12271	0.0136	534.5	0.08232	0.01164	569	0.19859	0.01587
																		520	0.02692	0.00705	652.5	0.42759	0.01717	580	0.23103	0.01646	546.5	0.1226	0.01359	535	0.08224	0.01163	569.5	0.19842	0.01586
																		520.5	0.0269	0.00704	653	0.42726	0.01717	580.5	0.23084	0.01645	547	0.12249	0.01358	535.5	0.08217	0.01162	570	0.19825	0.01585
																		521	0.02687	0.00704	654	0.42813	0.01715	581	0.23064	0.01644	547.5	0.12237	0.01357	536	0.08209	0.01161	571	0.19965	0.01587
																		521.5	0.02685	0.00703	655	0.42901	0.01714	581.5	0.23044	0.01643	548	0.12226	0.01356	536.5	0.08201	0.0116	571.5	0.19948	0.01586
																		522	0.02682	0.00702	655.5	0.42868	0.01713	582	0.23024	0.01642	549	0.12386	0.01362	537	0.08194	0.01159	572	0.1993	0.01585
																		522.5	0.02679	0.00702	656	0.42835	0.01713	582.5	0.23004	0.0164	549.5	0.12375	0.01361	537.5	0.08186	0.01158	573	0.2007	0.01587
																		523	0.02677	0.00701	656.5	0.42803	0.01712	583	0.22985	0.01639	550	0.12364	0.01359	538	0.08178	0.01157	573.5	0.20052	0.01586
																		523.5	0.02674	0.007	657	0.4277	0.01711	584	0.23116	0.01641	550.5	0.12352	0.01358	539	0.08349	0.01166	574.5	0.20191	0.01588
																		524	0.02672	0.007	657.5	0.42738	0.01711	584.5	0.23097	0.01639	551	0.12341	0.01357	539.5	0.08341	0.01165	575	0.20174	0.01587
																		524.5	0.02669	0.00699	658.5	0.42825	0.01709	585	0.23077	0.01638	551.5	0.1233	0.01356	540	0.08333	0.01164	575.5	0.20156	0.01586
																		525	0.02667	0.00698	659	0.42792	0.01709	585.5	0.23057	0.01637	552	0.12319	0.01355	540.5	0.08326	0.01163	576	0.20139	0.01585
																		525.5	0.02664	0.00698	660	0.42879	0.01707	586	0.23038	0.01636	552.5	0.12308	0.01354	541	0.08318	0.01162	576.5	0.20121	0.01584
																		526	0.02662	0.00697	660.5	0.42846	0.01707	586.5	0.23018	0.01635	553	0.12297	0.01353	541.5	0.0831	0.01161	577.5	0.2026	0.01586
																		526.5	0.02659	0.00696	661	0.42814	0.01706	587	0.22998	0.01634	553.5	0.12285	0.01352	542	0.08303	0.0116	578	0.20242	0.01584
																		527	0.02657	0.00696	662	0.429	0.01705	587.5	0.22979	0.01633	554	0.12274	0.01351	542.5	0.08295	0.01159	578.5	0.20225	0.01583
																		527.5	0.02654	0.00695	663	0.42986	0.01704	588	0.22959	0.01632	554.5	0.12263	0.0135	543	0.08287	0.01158	579	0.20207	0.01582
																		528.5	0.02838	0.00717	663.5	0.42954	0.01703	588.5	0.2294	0.01631	555	0.12252	0.01349	543.5	0.0828	0.01157	579.5	0.2019	0.01581
																		529	0.02836	0.00717	664.5	0.4304	0.01702	589.5	0.2307	0.01632	555.5	0.12241	0.01347	544	0.08272	0.01156	580	0.20172	0.0158
																		529.5	0.02833	0.00716	665	0.43008	0.01701	590	0.23051	0.01631	556	0.1223	0.01346	544.5	0.08264	0.01155	580.5	0.20155	0.01579
																		530	0.0283	0.00715	666	0.43093	0.017	590.5	0.23031	0.0163	556.5	0.12219	0.01345	545	0.08257	0.01154	581.5	0.20292	0.01581
																		530.5	0.02828	0.00715	666.5	0.43061	0.01699	591.5	0.23161	0.01631	557	0.12208	0.01344	545.5	0.08249	0.01153	582	0.20275	0.0158
																		531	0.02825	0.00714	667.5	0.43146	0.01698	592	0.23142	0.0163	557.5	0.12197	0.01343	546	0.08242	0.01152	582.5	0.20258	0.01579
																		531.5	0.02822	0.00713	668	0.43114	0.01697	592.5	0.23122	0.01629	558	0.12186	0.01342	546.5	0.08234	0.01151	583	0.2024	0.01578
																		532	0.0282	0.00713	668.5	0.43082	0.01696	593	0.23103	0.01628	558.5	0.12175	0.01341	547	0.08227	0.0115	583.5	0.20223	0.01576
																		532.5	0.02817	0.00712	669.5	0.43167	0.01695	594	0.23232	0.01629	559.5	0.12332	0.01347	547.5	0.08219	0.01149	584	0.20205	0.01575
																		533	0.02814	0.00711	670	0.43134	0.01695	595	0.23361	0.0163	560	0.12321	0.01345	548	0.08212	0.01148	584.5	0.20188	0.01574
																		533.5	0.02812	0.00711	670.5	0.43102	0.01694	596	0.2349	0.01631	560.5	0.1231	0.01344	548.5	0.08204	0.01147	585	0.20171	0.01573
																		534	0.02809	0.0071	671	0.4307	0.01693	596.5	0.2347	0.0163	561.5	0.12467	0.0135	549	0.08197	0.01147	585.5	0.20154	0.01572
																		534.5	0.02806	0.00709	671.5	0.43038	0.01693	597	0.23451	0.01629	562	0.12456	0.01349	549.5	0.08189	0.01146	586	0.20137	0.01571
																		535	0.02804	0.00709	672	0.43006	0.01692	598	0.23579	0.0163	562.5	0.12444	0.01348	550	0.08182	0.01145	586.5	0.20119	0.0157
																		535.5	0.02801	0.00708	672.5	0.42974	0.01691	598.5	0.23559	0.01629	563	0.12433	0.01347	550.5	0.08174	0.01144	587	0.20102	0.01569
																		536	0.02799	0.00707	673	0.42942	0.01691	599	0.23539	0.01628	563.5	0.12422	0.01346	551	0.08167	0.01143	587.5	0.20085	0.01568
																		536.5	0.02796	0.00707	674	0.43027	0.0169	599.5	0.2352	0.01627	564	0.12411	0.01345	551.5	0.0816	0.01142	588.5	0.20221	0.0157
																		537	0.02793	0.00706	674.5	0.42995	0.01689	600.5	0.23647	0.01628	564.5	0.124	0.01343	552	0.08152	0.01141	589	0.20204	0.01569
																		537.5	0.02791	0.00705	675.5	0.43079	0.01688	601	0.23627	0.01627	565	0.12389	0.01342	552.5	0.08145	0.0114	590	0.20339	0.01571
																		538	0.02788	0.00705	676	0.43047	0.01687	601.5	0.23608	0.01626	565.5	0.12378	0.01341	553	0.08137	0.01139	590.5	0.20322	0.0157
																		538.5	0.02786	0.00704	676.5	0.43016	0.01686	602.5	0.23734	0.01627	566	0.12367	0.0134	553.5	0.0813	0.01138	591.5	0.20456	0.01571
																		539	0.02783	0.00704	677	0.42984	0.01686	603	0.23715	0.01626	566.5	0.12357	0.01339	554	0.08123	0.01137	592	0.20439	0.0157
																		539.5	0.0278	0.00703	678	0.43068	0.01685	603.5	0.23695	0.01625	567	0.12346	0.01338	554.5	0.08115	0.01136	593	0.20573	0.01572
																		540	0.02778	0.00702	678.5	0.43036	0.01684	604	0.23675	0.01624	567.5	0.12335	0.01337	555	0.08108	0.01135	593.5	0.20556	0.01571
																		540.5	0.02775	0.00702	679.5	0.4312	0.01683	604.5	0.23656	0.01623	568	0.12324	0.01336	555.5	0.08101	0.01134	594	0.20539	0.0157
																		541	0.02773	0.00701	680	0.43088	0.01682	605.5	0.23782	0.01624	568.5	0.12313	0.01335	556	0.08094	0.01133	594.5	0.20521	0.01569
																		541.5	0.0277	0.007	680.5	0.43057	0.01681	606.5	0.23908	0.01625	569	0.12302	0.01334	556.5	0.08086	0.01132	595	0.20504	0.01568
																		542	0.02768	0.007	681	0.43025	0.01681	607	0.23888	0.01624	569.5	0.12291	0.01333	557	0.08079	0.01131	595.5	0.20487	0.01567
																		542.5	0.02765	0.00699	681.5	0.42993	0.0168	607.5	0.23868	0.01623	570	0.12281	0.01332	557.5	0.08072	0.0113	596.5	0.2062	0.01569
																		543	0.02762	0.00698	682	0.42962	0.0168	608	0.23849	0.01622	570.5	0.1227	0.01331	558	0.08065	0.01129	597.5	0.20753	0.01571
																		543.5	0.0276	0.00698	682.5	0.4293	0.01679	608.5	0.23829	0.01621	571.5	0.12423	0.01336	558.5	0.08057	0.01128	598	0.20736	0.0157
																		544	0.02757	0.00697	683	0.42899	0.01678	609	0.2381	0.0162	572	0.12413	0.01335	559	0.0805	0.01127	598.5	0.20718	0.01569
																		544.5	0.02755	0.00697	683.5	0.42868	0.01678	610	0.23934	0.01621	572.5	0.12402	0.01334	559.5	0.08043	0.01126	599.5	0.20851	0.0157
																		545	0.02752	0.00696	684	0.42836	0.01677	610.5	0.23915	0.0162	573	0.12391	0.01333	560	0.08036	0.01125	600	0.20833	0.01569
																		545.5	0.0275	0.00695	684.5	0.42805	0.01677	611	0.23895	0.01619	573.5	0.1238	0.01332	560.5	0.08029	0.01125	600.5	0.20816	0.01568
																		546	0.02747	0.00695	685	0.42774	0.01676	611.5	0.23876	0.01618	574	0.12369	0.01331	561	0.08021	0.01124	601	0.20799	0.01567
																		546.5	0.02745	0.00694	686	0.42857	0.01675	612	0.23856	0.01617	575	0.12522	0.01336	561.5	0.08014	0.01123	601.5	0.20781	0.01566
																		547	0.02742	0.00693	686.5	0.42826	0.01674	612.5	0.23837	0.01616	575.5	0.12511	0.01335	562	0.08007	0.01122	602	0.20764	0.01565
																		547.5	0.0274	0.00693	687	0.42795	0.01674	613	0.23817	0.01615	576	0.125	0.01334	562.5	0.08	0.01121	602.5	0.20747	0.01564
																		548	0.02737	0.00692	687.5	0.42764	0.01673	614	0.23941	0.01616	576.5	0.12489	0.01333	563	0.07993	0.0112	603	0.2073	0.01563
																		548.5	0.02735	0.00692	688.5	0.42847	0.01672	614.5	0.23922	0.01615	577.5	0.12641	0.01338	563.5	0.07986	0.01119	603.5	0.20713	0.01562
																		549	0.02732	0.00691	689.5	0.4293	0.01671	615	0.23902	0.01614	578	0.1263	0.01337	564	0.07979	0.01118	604	0.20695	0.01561
																		549.5	0.0273	0.0069	690	0.42899	0.0167	615.5	0.23883	0.01613	578.5	0.12619	0.01336	564.5	0.07972	0.01117	604.5	0.20678	0.0156
																		550	0.02727	0.0069	690.5	0.42867	0.01669	616	0.23864	0.01612	579	0.12608	0.01335	565	0.07965	0.01116	605	0.20661	0.01559
																		550.5	0.02725	0.00689	691	0.42836	0.01669	617	0.23987	0.01613	579.5	0.12597	0.01334	565.5	0.07958	0.01115	605.5	0.20644	0.01558
																		551	0.02722	0.00689	692	0.42919	0.01667	617.5	0.23968	0.01612	580	0.12586	0.01333	566	0.07951	0.01114	606	0.20627	0.01557
																		551.5	0.0272	0.00688	693	0.43001	0.01666	618	0.23948	0.01611	580.5	0.12575	0.01332	566.5	0.07944	0.01113	606.5	0.2061	0.01556
																		552	0.02717	0.00687	693.5	0.4297	0.01666	618.5	0.23929	0.0161	581	0.12565	0.01331	567	0.07937	0.01112	607	0.20593	0.01555
																		552.5	0.02715	0.00687	694	0.42939	0.01665	619	0.2391	0.01609	581.5	0.12554	0.0133	567.5	0.0793	0.01112	607.5	0.20576	0.01553
																		553	0.02712	0.00686	694.5	0.42909	0.01664	619.5	0.2389	0.01608	582	0.12543	0.01329	568	0.07923	0.01111	608	0.20559	0.01552
																		553.5	0.0271	0.00685	695	0.42878	0.01664	620	0.23871	0.01607	582.5	0.12532	0.01328	568.5	0.07916	0.0111	608.5	0.20542	0.01551
																		554	0.02708	0.00685	696	0.4296	0.01663	620.5	0.23852	0.01606	583	0.12521	0.01327	569	0.07909	0.01109	609	0.20525	0.0155
																		554.5	0.02705	0.00684	697	0.43042	0.01661	621	0.23833	0.01605	583.5	0.12511	0.01326	569.5	0.07902	0.01108	610	0.20656	0.01552
																		555	0.02703	0.00684	697.5	0.43011	0.01661	621.5	0.23813	0.01604	584	0.125	0.01325	570	0.07895	0.01107	610.5	0.20639	0.01551
																		555.5	0.027	0.00683	698.5	0.43092	0.0166	622	0.23794	0.01603	584.5	0.12489	0.01324	570.5	0.07888	0.01106	611.5	0.20769	0.01553
																		556	0.02698	0.00682	699	0.43062	0.01659	622.5	0.23775	0.01602	585	0.12479	0.01323	571	0.07881	0.01105	612.5	0.20898	0.01555
																		556.5	0.02695	0.00682	699.5	0.43031	0.01658	623	0.23756	0.01601	585.5	0.12468	0.01322	571.5	0.07874	0.01104	613.5	0.21027	0.01556
																		557	0.02693	0.00681	700	0.43	0.01658	623.5	0.23737	0.016	586	0.12457	0.01321	572.5	0.08035	0.01113	614	0.2101	0.01555
																		557.5	0.02691	0.00681	700.5	0.42969	0.01657	624	0.23718	0.01599	587	0.12606	0.01326	573	0.08028	0.01112	615	0.21138	0.01557
																		558	0.02688	0.0068	701	0.42939	0.01657	624.5	0.23699	0.01598	588	0.12755	0.01331	573.5	0.08021	0.01111	615.5	0.21121	0.01556
																		558.5	0.02686	0.00679	701.5	0.42908	0.01656	625	0.2368	0.01597	588.5	0.12744	0.0133	574	0.08014	0.0111	616	0.21104	0.01555
																		559	0.02683	0.00679	702.5	0.42989	0.01655	625.5	0.23661	0.01596	589	0.12733	0.01329	574.5	0.08007	0.01109	617	0.21232	0.01557
																		559.5	0.02681	0.00678	703	0.42959	0.01654	626	0.23642	0.01595	589.5	0.12723	0.01328	575	0.08	0.01109	617.5	0.21215	0.01556
																		560	0.02679	0.00678	703.5	0.42928	0.01654	626.5	0.23623	0.01594	590	0.12712	0.01327	576	0.0816	0.01117	618	0.21197	0.01554
																		560.5	0.02676	0.00677	704	0.42898	0.01653	627.5	0.23745	0.01595	590.5	0.12701	0.01326	576.5	0.08153	0.01116	618.5	0.2118	0.01553
																		561	0.02674	0.00677	704.5	0.42867	0.01653	628	0.23726	0.01594	591	0.1269	0.01325	577	0.08146	0.01115	619	0.21163	0.01552
																		561.5	0.02671	0.00676	705	0.42837	0.01652	629	0.23847	0.01595	591.5	0.1268	0.01324	577.5	0.08139	0.01114	619.5	0.21146	0.01551
																		562	0.02669	0.00675	705.5	0.42807	0.01652	629.5	0.23828	0.01594	592	0.12669	0.01323	578	0.08131	0.01114	620.5	0.21273	0.01553
																		562.5	0.02667	0.00675	706.5	0.42887	0.0165	630	0.2381	0.01593	592.5	0.12658	0.01322	578.5	0.08124	0.01113	621	0.21256	0.01552
																		563	0.02664	0.00674	707	0.42857	0.0165	630.5	0.23791	0.01592	593	0.12648	0.01321	579	0.08117	0.01112	621.5	0.21239	0.01551
																		563.5	0.02662	0.00674	707.5	0.42827	0.01649	631	0.23772	0.01591	593.5	0.12637	0.0132	579.5	0.0811	0.01111	622	0.21222	0.0155
																		564	0.0266	0.00673	708	0.42797	0.01649	631.5	0.23753	0.0159	594	0.12626	0.01319	580	0.08103	0.0111	622.5	0.21205	0.01549
																		564.5	0.02657	0.00672	709	0.42877	0.01647	632	0.23734	0.01589	594.5	0.12616	0.01318	580.5	0.08096	0.01109	623	0.21188	0.01548
																		565	0.02655	0.00672	709.5	0.42847	0.01647	632.5	0.23715	0.01588	595	0.12605	0.01317	581	0.0809	0.01108	624	0.21314	0.0155
																		565.5	0.02653	0.00671	710	0.42817	0.01646	633	0.23697	0.01587	595.5	0.12594	0.01316	581.5	0.08083	0.01107	624.5	0.21297	0.01549
																		566	0.0265	0.00671	710.5	0.42787	0.01646	634	0.23817	0.01588	596	0.12584	0.01315	582	0.08076	0.01106	625	0.2128	0.01548
																		566.5	0.02648	0.0067	711	0.42757	0.01645	635	0.23937	0.01589	596.5	0.12573	0.01314	582.5	0.08069	0.01105	625.5	0.21263	0.01547
																		567	0.02646	0.00669	711.5	0.42727	0.01645	635.5	0.23918	0.01588	597	0.12563	0.01313	583	0.08062	0.01105	626	0.21246	0.01546
																		567.5	0.02643	0.00669	712.5	0.42807	0.01643	636.5	0.24038	0.01589	597.5	0.12552	0.01312	583.5	0.08055	0.01104	626.5	0.21229	0.01545
																		568	0.02641	0.00668	713.5	0.42887	0.01642	637	0.24019	0.01588	598	0.12542	0.01311	584	0.08048	0.01103	627	0.21212	0.01544
																		568.5	0.02639	0.00668	714.5	0.42967	0.01641	637.5	0.24	0.01587	598.5	0.12531	0.0131	584.5	0.08041	0.01102	627.5	0.21195	0.01543
																		569	0.02636	0.00667	715	0.42937	0.0164	638	0.23981	0.01586	599	0.12521	0.01309	585	0.08034	0.01101	628	0.21178	0.01542
																		569.5	0.02634	0.00667	715.5	0.42907	0.0164	638.5	0.23962	0.01585	600	0.12667	0.01314	585.5	0.08027	0.011	628.5	0.21161	0.01541
																		570	0.02632	0.00666	716.5	0.42987	0.01639	639	0.23944	0.01584	600.5	0.12656	0.01313	586	0.0802	0.01099	629	0.21145	0.0154
																		570.5	0.02629	0.00665	717.5	0.43066	0.01638	639.5	0.23925	0.01583	601	0.12646	0.01312	586.5	0.08014	0.01098	629.5	0.21128	0.01539
																		571	0.02627	0.00665	718.5	0.43145	0.01636	640.5	0.24044	0.01584	601.5	0.12635	0.01311	587	0.08007	0.01098	630	0.21111	0.01538
																		571.5	0.02625	0.00664	719.5	0.43224	0.01635	641	0.24025	0.01583	602	0.12625	0.0131	587.5	0.08	0.01097	630.5	0.21094	0.01537
																		572	0.02622	0.00664	720.5	0.43303	0.01634	641.5	0.24006	0.01582	602.5	0.12614	0.01309	588	0.07993	0.01096	631	0.21078	0.01536
																		572.5	0.0262	0.00663	721	0.43273	0.01633	642	0.23988	0.01581	603	0.12604	0.01308	588.5	0.07986	0.01095	631.5	0.21061	0.01535
																		573	0.02618	0.00663	721.5	0.43243	0.01633	642.5	0.23969	0.0158	604	0.12748	0.01313	589	0.0798	0.01094	632	0.21044	0.01534
																		573.5	0.02616	0.00662	722	0.43213	0.01632	643	0.2395	0.01579	604.5	0.12738	0.01312	589.5	0.07973	0.01093	632.5	0.21028	0.01533
																		574	0.02613	0.00661	722.5	0.43183	0.01632	643.5	0.23932	0.01578	605	0.12727	0.01311	590	0.07966	0.01092	633	0.21011	0.01532
																		574.5	0.02611	0.00661	723	0.43154	0.01631	644	0.23913	0.01577	605.5	0.12717	0.0131	590.5	0.07959	0.01091	633.5	0.20994	0.01531
																		575	0.02609	0.0066	723.5	0.43124	0.01631	644.5	0.23894	0.01576	606	0.12706	0.01309	591	0.07953	0.01091	634	0.20978	0.0153
																		575.5	0.02606	0.0066	724	0.43094	0.0163	645	0.23876	0.01575	606.5	0.12696	0.01308	591.5	0.07946	0.0109	634.5	0.20961	0.01529
																		576	0.02604	0.00659	724.5	0.43064	0.0163	645.5	0.23857	0.01574	607	0.12685	0.01307	592	0.07939	0.01089	635	0.20945	0.01528
																		576.5	0.02602	0.00659	725	0.43034	0.01629	646	0.23839	0.01573	607.5	0.12675	0.01306	592.5	0.07932	0.01088	635.5	0.20928	0.01527
																		577	0.026	0.00658	726	0.43113	0.01628	646.5	0.23821	0.01572	608	0.12664	0.01305	593	0.07926	0.01087	636.5	0.21053	0.01529
																		577.5	0.02597	0.00658	726.5	0.43083	0.01627	647	0.23802	0.01571	608.5	0.12654	0.01304	593.5	0.07919	0.01086	637	0.21036	0.01528
																		578	0.02595	0.00657	727	0.43054	0.01627	647.5	0.23784	0.01571	609.5	0.12797	0.01309	594	0.07912	0.01085	637.5	0.2102	0.01527
																		578.5	0.02593	0.00656	727.5	0.43024	0.01626	648	0.23765	0.0157	610	0.12787	0.01308	594.5	0.07906	0.01085	638	0.21003	0.01526
																		579	0.02591	0.00656	728.5	0.43102	0.01625	648.5	0.23747	0.01569	610.5	0.12776	0.01307	595	0.07899	0.01084	638.5	0.20987	0.01525
																		579.5	0.02588	0.00655	729.5	0.4318	0.01624	649.5	0.23865	0.0157	611	0.12766	0.01306	595.5	0.07893	0.01083	639.5	0.2111	0.01526
																		580	0.02586	0.00655	730	0.43151	0.01623	650	0.23846	0.01569	611.5	0.12756	0.01305	596	0.07886	0.01082	640.5	0.21233	0.01528
																		580.5	0.02584	0.00654	730.5	0.43121	0.01623	651	0.23963	0.0157	612	0.12745	0.01304	596.5	0.07879	0.01081	641	0.21217	0.01527
																		581	0.02582	0.00654	731	0.43092	0.01622	651.5	0.23945	0.01569	612.5	0.12735	0.01303	597	0.07873	0.0108	641.5	0.212	0.01526
																		581.5	0.0258	0.00653	731.5	0.43062	0.01622	652	0.23926	0.01568	613	0.12724	0.01302	597.5	0.07866	0.01079	642	0.21184	0.01525
																		582	0.02577	0.00653	732	0.43033	0.01621	652.5	0.23908	0.01567	613.5	0.12714	0.01301	598	0.0786	0.01079	642.5	0.21167	0.01524
																		582.5	0.02575	0.00652	732.5	0.43003	0.01621	653	0.2389	0.01566	614	0.12704	0.01301	598.5	0.07853	0.01078	643.5	0.2129	0.01525
																		583	0.02573	0.00651	733	0.42974	0.0162	653.5	0.23871	0.01565	614.5	0.12693	0.013	599	0.07846	0.01077	644.5	0.21412	0.01527
																		583.5	0.02571	0.00651	734	0.43052	0.01619	654	0.23853	0.01564	615	0.12683	0.01299	599.5	0.0784	0.01076	645	0.21395	0.01526
																		584	0.02568	0.0065	734.5	0.43022	0.01618	655	0.23969	0.01565	615.5	0.12673	0.01298	600	0.07833	0.01075	645.5	0.21379	0.01525
																		584.5	0.02566	0.0065	735	0.42993	0.01618	655.5	0.23951	0.01564	616	0.12662	0.01297	600.5	0.07827	0.01074	646	0.21362	0.01524
																		585.5	0.02733	0.00669	735.5	0.42964	0.01617	656	0.23933	0.01563	616.5	0.12652	0.01296	601	0.0782	0.01074	646.5	0.21346	0.01523
																		586	0.0273	0.00669	736.5	0.43041	0.01616	656.5	0.23915	0.01562	617	0.12642	0.01295	601.5	0.07814	0.01073	647	0.21329	0.01522
																		586.5	0.02728	0.00668	737	0.43012	0.01616	657	0.23896	0.01561	617.5	0.12632	0.01294	602	0.07807	0.01072	647.5	0.21313	0.01521
																		587	0.02726	0.00667	738	0.43089	0.01615	657.5	0.23878	0.0156	618	0.12621	0.01293	602.5	0.07801	0.01071	648	0.21296	0.0152
																		587.5	0.02723	0.00667	739	0.43166	0.01613	658	0.2386	0.01559	619	0.12763	0.01298	603	0.07794	0.0107	648.5	0.2128	0.01519
																		588	0.02721	0.00666	740	0.43243	0.01612	658.5	0.23842	0.01558	619.5	0.12752	0.01297	603.5	0.07788	0.01069	649	0.21263	0.01518
																		588.5	0.02719	0.00666	740.5	0.43214	0.01612	659	0.23824	0.01558	620	0.12742	0.01296	604	0.07781	0.01069	649.5	0.21247	0.01517
																		589	0.02716	0.00665	741	0.43185	0.01611	659.5	0.23806	0.01557	620.5	0.12732	0.01295	604.5	0.07775	0.01068	650	0.21231	0.01516
																		589.5	0.02714	0.00665	741.5	0.43156	0.01611	660	0.23788	0.01556	621	0.12721	0.01294	605.5	0.07927	0.01076	650.5	0.21214	0.01516
																		590	0.02712	0.00664	742	0.43127	0.0161	660.5	0.2377	0.01555	621.5	0.12711	0.01293	606	0.07921	0.01075	651	0.21198	0.01515
																		590.5	0.0271	0.00664	742.5	0.43098	0.0161	661	0.23752	0.01554	622	0.12701	0.01292	606.5	0.07914	0.01074	651.5	0.21182	0.01514
																		591	0.02707	0.00663	743	0.43069	0.01609	661.5	0.23734	0.01553	623	0.12841	0.01297	607	0.07908	0.01073	652	0.21166	0.01513
																		591.5	0.02705	0.00663	743.5	0.4304	0.01609	662	0.23716	0.01552	624	0.12981	0.01301	607.5	0.07901	0.01073	652.5	0.21149	0.01512
																		592	0.02703	0.00662	744	0.43011	0.01608	662.5	0.23698	0.01551	624.5	0.1297	0.013	608	0.07895	0.01072	653	0.21133	0.01511
																		592.5	0.027	0.00661	744.5	0.42982	0.01608	663	0.2368	0.0155	625	0.1296	0.01299	608.5	0.07888	0.01071	653.5	0.21117	0.0151
																		593	0.02698	0.00661	745.5	0.43058	0.01606	663.5	0.23662	0.01549	625.5	0.1295	0.01298	609	0.07882	0.0107	654	0.21101	0.01509
																		593.5	0.02696	0.0066	746	0.43029	0.01606	664	0.23645	0.01548	626	0.12939	0.01297	609.5	0.07875	0.01069	654.5	0.21085	0.01508
																		594	0.02694	0.0066	746.5	0.43001	0.01605	664.5	0.23627	0.01547	626.5	0.12929	0.01296	610	0.07869	0.01069	655	0.21069	0.01507
																		594.5	0.02691	0.00659	747	0.42972	0.01605	665	0.23609	0.01547	627	0.12919	0.01296	610.5	0.07862	0.01068	655.5	0.21053	0.01506
																		595	0.02689	0.00659	747.5	0.42943	0.01604	665.5	0.23591	0.01546	627.5	0.12908	0.01295	611	0.07856	0.01067	656	0.21037	0.01505
																		595.5	0.02687	0.00658	748	0.42914	0.01604	666.5	0.23706	0.01547	628	0.12898	0.01294	611.5	0.0785	0.01066	657	0.21157	0.01507
																		596	0.02685	0.00658	749	0.42991	0.01603	667	0.23688	0.01546	628.5	0.12888	0.01293	612	0.07843	0.01065	657.5	0.21141	0.01506
																		596.5	0.02682	0.00657	750	0.43067	0.01602	667.5	0.2367	0.01545	629	0.12878	0.01292	613	0.07993	0.01073	658	0.21125	0.01505
																		597	0.0268	0.00657	750.5	0.43038	0.01601	668	0.23653	0.01544	629.5	0.12867	0.01291	613.5	0.07987	0.01072	658.5	0.21109	0.01504
																		597.5	0.02678	0.00656	751	0.43009	0.01601	668.5	0.23635	0.01543	630	0.12857	0.0129	614	0.0798	0.01072	659.5	0.21228	0.01505
																		598	0.02676	0.00655	751.5	0.42981	0.016	669	0.23617	0.01542	630.5	0.12847	0.01289	615	0.0813	0.01079	660	0.21212	0.01505
																		598.5	0.02673	0.00655	752	0.42952	0.016	669.5	0.236	0.01541	631	0.12837	0.01288	615.5	0.08123	0.01079	660.5	0.21196	0.01504
																		599	0.02671	0.00654	753	0.43028	0.01598	670	0.23582	0.0154	631.5	0.12827	0.01287	616	0.08117	0.01078	661	0.2118	0.01503
																		599.5	0.02669	0.00654	753.5	0.42999	0.01598	671	0.23696	0.01541	632	0.12816	0.01286	616.5	0.0811	0.01077	661.5	0.21164	0.01502
																		600	0.02667	0.00653	754	0.42971	0.01597	672	0.2381	0.01542	632.5	0.12806	0.01285	617	0.08104	0.01076	662	0.21148	0.01501
																		600.5	0.02664	0.00653	754.5	0.42942	0.01597	672.5	0.23792	0.01541	633	0.12796	0.01285	617.5	0.08097	0.01075	662.5	0.21132	0.015
																		601	0.02662	0.00652	755	0.42914	0.01596	673.5	0.23905	0.01542	633.5	0.12786	0.01284	618	0.08091	0.01075	663	0.21116	0.01499
																		601.5	0.0266	0.00652	755.5	0.42886	0.01596	674	0.23887	0.01541	634	0.12776	0.01283	618.5	0.08084	0.01074	663.5	0.211	0.01498
																		602	0.02658	0.00651	756.5	0.42961	0.01595	674.5	0.2387	0.0154	635	0.12913	0.01287	619	0.08078	0.01073	664	0.21084	0.01497
																		602.5	0.02656	0.00651	757.5	0.43036	0.01594	675	0.23852	0.01539	635.5	0.12903	0.01286	619.5	0.08071	0.01072	664.5	0.21068	0.01496
																		603	0.02653	0.0065	758	0.43008	0.01593	676	0.23964	0.0154	636	0.12893	0.01285	620.5	0.08219	0.0108	665	0.21053	0.01495
																		603.5	0.02651	0.0065	758.5	0.4298	0.01593	676.5	0.23947	0.01539	636.5	0.12883	0.01284	621	0.08213	0.01079	665.5	0.21037	0.01494
																		604	0.02649	0.00649	759	0.42951	0.01592	677	0.23929	0.01539	637	0.12873	0.01284	621.5	0.08206	0.01078	666	0.21021	0.01494
																		604.5	0.02647	0.00649	759.5	0.42923	0.01592	677.5	0.23911	0.01538	638	0.13009	0.01288	622	0.08199	0.01077	666.5	0.21005	0.01493
																		605	0.02645	0.00648	760.5	0.42998	0.01591	678	0.23894	0.01537	638.5	0.12999	0.01287	622.5	0.08193	0.01076	667	0.2099	0.01492
																		605.5	0.02642	0.00648	761	0.4297	0.0159	679	0.24006	0.01538	639	0.12989	0.01286	623	0.08186	0.01076	667.5	0.20974	0.01491
																		606	0.0264	0.00647	761.5	0.42942	0.0159	679.5	0.23988	0.01537	639.5	0.12979	0.01285	623.5	0.0818	0.01075	668.5	0.21092	0.01492
																		606.5	0.02638	0.00646	762	0.42913	0.01589	680	0.23971	0.01536	640	0.12969	0.01284	624	0.08173	0.01074	669	0.21076	0.01491
																		607	0.02636	0.00646	762.5	0.42885	0.01589	680.5	0.23953	0.01535	640.5	0.12959	0.01283	624.5	0.08167	0.01073	669.5	0.2106	0.01491
																		607.5	0.02634	0.00645	763	0.42857	0.01588	681	0.23935	0.01534	641	0.12949	0.01282	625	0.0816	0.01072	670	0.21045	0.0149
																		608	0.02632	0.00645	763.5	0.42829	0.01588	681.5	0.23918	0.01533	641.5	0.12938	0.01282	625.5	0.08153	0.01072	670.5	0.21029	0.01489
																		608.5	0.02629	0.00644	764	0.42801	0.01587	682	0.239	0.01532	642	0.12928	0.01281	626	0.08147	0.01071	671	0.21013	0.01488
																		609	0.02627	0.00644	764.5	0.42773	0.01587	682.5	0.23883	0.01532	642.5	0.12918	0.0128	626.5	0.0814	0.0107	671.5	0.20998	0.01487
																		609.5	0.02625	0.00643	765	0.42745	0.01586	683	0.23865	0.01531	643	0.12908	0.01279	627	0.08134	0.01069	672	0.20982	0.01486
																		610	0.02623	0.00643	765.5	0.42717	0.01586	683.5	0.23848	0.0153	643.5	0.12898	0.01278	627.5	0.08127	0.01068	672.5	0.20967	0.01485
																		610.5	0.02621	0.00642	766	0.42689	0.01585	684	0.2383	0.01529	644	0.12888	0.01277	628	0.08121	0.01068	673	0.20951	0.01484
																		611	0.02619	0.00642	766.5	0.42661	0.01584	684.5	0.23813	0.01528	644.5	0.12878	0.01276	628.5	0.08115	0.01067	673.5	0.20935	0.01483
																		611.5	0.02617	0.00641	767.5	0.42736	0.01583	685.5	0.23924	0.01529	645	0.12868	0.01275	629	0.08108	0.01066	674.5	0.21053	0.01485
																		612	0.02614	0.00641	768	0.42708	0.01583	686	0.23907	0.01528	645.5	0.12858	0.01274	629.5	0.08102	0.01065	675	0.21037	0.01484
																		612.5	0.02612	0.0064	768.5	0.42681	0.01582	686.5	0.23889	0.01527	646	0.12848	0.01274	630	0.08095	0.01064	675.5	0.21021	0.01483
																		613	0.0261	0.0064	769	0.42653	0.01582	687	0.23872	0.01526	646.5	0.12838	0.01273	630.5	0.08089	0.01064	676	0.21006	0.01482
																		613.5	0.02608	0.00639	769.5	0.42625	0.01581	687.5	0.23855	0.01525	647	0.12828	0.01272	631	0.08082	0.01063	677	0.21123	0.01484
																		614	0.02606	0.00639	770	0.42597	0.01581	688	0.23837	0.01525	647.5	0.12819	0.01271	631.5	0.08076	0.01062	677.5	0.21107	0.01483
																		614.5	0.02604	0.00638	770.5	0.4257	0.0158	688.5	0.2382	0.01524	648.5	0.12953	0.01275	632	0.0807	0.01061	678	0.21091	0.01482
																		615	0.02602	0.00638	771.5	0.42644	0.01579	689.5	0.2393	0.01525	649	0.12943	0.01274	632.5	0.08063	0.01061	678.5	0.21076	0.01481
																		615.5	0.026	0.00637	772.5	0.42718	0.01578	690	0.23913	0.01524	649.5	0.12933	0.01273	633	0.08057	0.0106	679	0.2106	0.0148
																		616	0.02597	0.00637	773.5	0.42793	0.01577	691	0.24023	0.01525	650	0.12923	0.01273	633.5	0.08051	0.01059	679.5	0.21045	0.01479
																		616.5	0.02595	0.00636	774	0.42765	0.01577	691.5	0.24006	0.01524	651	0.13057	0.01277	634	0.08044	0.01058	680	0.21029	0.01478
																		617	0.02593	0.00636	774.5	0.42737	0.01576	692	0.23988	0.01523	651.5	0.13047	0.01276	634.5	0.08038	0.01057	680.5	0.21014	0.01477
																		617.5	0.02591	0.00635	775	0.4271	0.01576	692.5	0.23971	0.01522	652	0.13037	0.01275	635	0.08031	0.01057	681	0.20999	0.01477
																		618	0.02589	0.00635	775.5	0.42682	0.01575	693.5	0.24081	0.01523	652.5	0.13027	0.01274	635.5	0.08025	0.01056	681.5	0.20983	0.01476
																		618.5	0.02587	0.00634	776	0.42655	0.01575	694	0.24063	0.01522	653.5	0.1316	0.01278	636	0.08019	0.01055	682	0.20968	0.01475
																		619	0.02585	0.00634	777	0.42728	0.01574	694.5	0.24046	0.01521	654	0.1315	0.01277	636.5	0.08013	0.01054	682.5	0.20952	0.01474
																		619.5	0.02583	0.00633	778	0.42802	0.01573	695	0.24029	0.0152	654.5	0.1314	0.01276	637	0.08006	0.01054	683	0.20937	0.01473
																		620	0.02581	0.00633	778.5	0.42775	0.01572	695.5	0.24012	0.01519	655.5	0.13272	0.0128	637.5	0.08	0.01053	683.5	0.20922	0.01472
																		620.5	0.02579	0.00632	779.5	0.42848	0.01571	696.5	0.24121	0.0152	656	0.13262	0.0128	638	0.07994	0.01052	684	0.20906	0.01471
																		621	0.02576	0.00632	780	0.42821	0.01571	697	0.24103	0.01519	656.5	0.13252	0.01279	638.5	0.07987	0.01051	684.5	0.20891	0.0147
																		621.5	0.02574	0.00631	780.5	0.42793	0.0157	697.5	0.24086	0.01518	657	0.13242	0.01278	639	0.07981	0.0105	685	0.20876	0.0147
																		622	0.02572	0.00631	781	0.42766	0.0157	698	0.24069	0.01518	657.5	0.13232	0.01277	639.5	0.07975	0.0105	685.5	0.20861	0.01469
																		622.5	0.0257	0.0063	781.5	0.42738	0.01569	698.5	0.24052	0.01517	658	0.13222	0.01276	640	0.07969	0.01049	686	0.20845	0.01468
																		623	0.02568	0.0063	782.5	0.42812	0.01568	699	0.24034	0.01516	658.5	0.13212	0.01275	640.5	0.07963	0.01048	686.5	0.2083	0.01467
																		623.5	0.02566	0.00629	783	0.42784	0.01568	700	0.24143	0.01517	659	0.13202	0.01274	641	0.07956	0.01047	687	0.20815	0.01466
																		624	0.02564	0.00629	784	0.42857	0.01567	701	0.24251	0.01517	659.5	0.13192	0.01274	641.5	0.0795	0.01047	688	0.2093	0.01468
																		624.5	0.02562	0.00628	785	0.4293	0.01566	702	0.24359	0.01518	660	0.13182	0.01273	642	0.07944	0.01046	688.5	0.20915	0.01467
																		625	0.0256	0.00628	786	0.43003	0.01565	702.5	0.24342	0.01517	660.5	0.13172	0.01272	642.5	0.07938	0.01045	689	0.209	0.01466
																		625.5	0.02558	0.00627	786.5	0.42975	0.01564	703	0.24324	0.01517	661	0.13162	0.01271	643	0.07932	0.01044	689.5	0.20885	0.01465
																		626	0.02556	0.00627	787.5	0.43048	0.01563	703.5	0.24307	0.01516	661.5	0.13152	0.0127	643.5	0.07925	0.01044	690	0.2087	0.01464
																		626.5	0.02554	0.00626	788	0.4302	0.01563	704	0.2429	0.01515	662	0.13142	0.01269	644	0.07919	0.01043	690.5	0.20854	0.01463
																		627	0.02552	0.00626	789	0.43093	0.01562	704.5	0.24273	0.01514	662.5	0.13132	0.01268	644.5	0.07913	0.01042	691	0.20839	0.01462
																		627.5	0.0255	0.00625	789.5	0.43065	0.01561	705	0.24255	0.01513	663	0.13122	0.01268	645	0.07907	0.01041	691.5	0.20824	0.01462
																		628	0.02548	0.00625	790.5	0.43137	0.0156	706	0.24363	0.01514	663.5	0.13112	0.01267	645.5	0.07901	0.01041	692	0.20809	0.01461
																		628.5	0.02546	0.00624	791	0.4311	0.0156	707	0.2447	0.01515	664	0.13102	0.01266	646	0.07895	0.0104	692.5	0.20794	0.0146
																		629	0.02544	0.00624	791.5	0.43083	0.01559	707.5	0.24452	0.01514	664.5	0.13093	0.01265	646.5	0.07889	0.01039	693	0.20779	0.01459
																		629.5	0.02542	0.00623	792	0.43056	0.01559	708	0.24435	0.01513	665	0.13083	0.01264	647	0.07883	0.01038	693.5	0.20764	0.01458
																		630	0.0254	0.00623	792.5	0.43028	0.01558	708.5	0.24418	0.01512	665.5	0.13073	0.01263	647.5	0.07876	0.01038	694	0.20749	0.01457
																		630.5	0.02538	0.00622	793.5	0.431	0.01557	709	0.24401	0.01511	666.5	0.13203	0.01267	648	0.0787	0.01037	695	0.20863	0.01459
																		631	0.02536	0.00622	794	0.43073	0.01557	709.5	0.24383	0.01511	667	0.13193	0.01266	648.5	0.07864	0.01036	695.5	0.20848	0.01458
																		631.5	0.02534	0.00621	794.5	0.43046	0.01556	710	0.24366	0.0151	667.5	0.13184	0.01266	649	0.07858	0.01035	696	0.20833	0.01457
																		632	0.02532	0.00621	795	0.43019	0.01556	711	0.24473	0.0151	668	0.13174	0.01265	649.5	0.07852	0.01035	696.5	0.20818	0.01456
																		632.5	0.0253	0.0062	795.5	0.42992	0.01555	711.5	0.24455	0.0151	668.5	0.13164	0.01264	650	0.07846	0.01034	697.5	0.20932	0.01458
																		--	--	--	796	0.42965	0.01555	712	0.24438	0.01509	669	0.13154	0.01263	650.5	0.0784	0.01033	698	0.20917	0.01457
																		--	--	--	797	0.43036	0.01554	712.5	0.24421	0.01508	669.5	0.13144	0.01262	651	0.07834	0.01032	698.5	0.20902	0.01456
																		--	--	--	797.5	0.43009	0.01553	713	0.24404	0.01507	670	0.13134	0.01261	651.5	0.07828	0.01032	699	0.20887	0.01455
																		--	--	--	798	0.42982	0.01553	713.5	0.24387	0.01506	670.5	0.13125	0.01261	652	0.07822	0.01031	700	0.21	0.01456
																		--	--	--	798.5	0.42956	0.01552	714	0.2437	0.01506	671	0.13115	0.0126	652.5	0.07816	0.0103	700.5	0.20985	0.01456
																		--	--	--	799	0.42929	0.01552	714.5	0.24353	0.01505	671.5	0.13105	0.01259	653	0.0781	0.01029	701	0.2097	0.01455
																		--	--	--	799.5	0.42902	0.01551	715	0.24336	0.01504	672	0.13095	0.01258	653.5	0.07804	0.01029	701.5	0.20955	0.01454
																		--	--	--	800	0.42875	0.01551	715.5	0.24319	0.01503	672.5	0.13086	0.01257	654.5	0.07945	0.01036	702.5	0.21068	0.01455
																		--	--	--	800.5	0.42848	0.0155	716	0.24302	0.01502	673	0.13076	0.01256	655	0.07939	0.01035	703	0.21053	0.01454
																		--	--	--	801	0.42821	0.0155	716.5	0.24285	0.01502	673.5	0.13066	0.01256	655.5	0.07933	0.01034	703.5	0.21038	0.01454
																		--	--	--	801.5	0.42795	0.01549	717	0.24268	0.01501	674	0.13056	0.01255	656	0.07927	0.01034	704	0.21023	0.01453
																		--	--	--	802	0.42768	0.01549	717.5	0.24251	0.015	674.5	0.13047	0.01254	656.5	0.07921	0.01033	704.5	0.21008	0.01452
																		--	--	--	802.5	0.42741	0.01549	718	0.24234	0.01499	675	0.13037	0.01253	657	0.07915	0.01032	705	0.20993	0.01451
																		--	--	--	803.5	0.42813	0.01548	719	0.24339	0.015	676	0.13166	0.01257	657.5	0.07909	0.01031	705.5	0.20978	0.0145
																		--	--	--	804.5	0.42884	0.01547	719.5	0.24322	0.01499	676.5	0.13156	0.01256	658	0.07903	0.01031	706	0.20963	0.01449
																		--	--	--	805	0.42857	0.01546	720	0.24306	0.01498	677	0.13146	0.01255	658.5	0.07897	0.0103	707	0.21075	0.01451
																		--	--	--	806	0.42928	0.01545	720.5	0.24289	0.01497	677.5	0.13137	0.01254	659	0.07891	0.01029	707.5	0.2106	0.0145
																		--	--	--	807	0.42999	0.01544	721	0.24272	0.01497	678	0.13127	0.01254	659.5	0.07885	0.01029	708	0.21045	0.01449
																		--	--	--	807.5	0.42972	0.01544	721.5	0.24255	0.01496	678.5	0.13117	0.01253	660	0.07879	0.01028	708.5	0.2103	0.01448
																		--	--	--	808	0.42946	0.01543	722	0.24238	0.01495	679	0.13108	0.01252	660.5	0.07873	0.01027	709	0.21016	0.01447
																		--	--	--	809	0.43016	0.01542	722.5	0.24221	0.01494	679.5	0.13098	0.01251	661	0.07867	0.01026	709.5	0.21001	0.01447
																		--	--	--	809.5	0.42989	0.01542	723	0.24205	0.01493	680	0.13088	0.0125	661.5	0.07861	0.01026	710	0.20986	0.01446
																		--	--	--	810	0.42963	0.01541	723.5	0.24188	0.01493	680.5	0.13079	0.0125	662	0.07855	0.01025	710.5	0.20971	0.01445
																		--	--	--	810.5	0.42936	0.01541	724	0.24171	0.01492	681	0.13069	0.01249	662.5	0.07849	0.01024	711	0.20956	0.01444
																		--	--	--	811	0.4291	0.0154	724.5	0.24155	0.01491	681.5	0.13059	0.01248	663	0.07843	0.01023	711.5	0.20942	0.01443
																		--	--	--	811.5	0.42884	0.0154	725	0.24138	0.0149	682	0.1305	0.01247	663.5	0.07837	0.01023	712.5	0.21053	0.01445
																		--	--	--	812	0.42857	0.01539	725.5	0.24121	0.01489	682.5	0.1304	0.01246	664	0.07831	0.01022	713	0.21038	0.01444
																		--	--	--	812.5	0.42831	0.01539	726	0.24105	0.01489	683	0.13031	0.01245	664.5	0.07825	0.01021	713.5	0.21023	0.01443
																		--	--	--	813.5	0.42901	0.01538	727	0.24209	0.01489	683.5	0.13021	0.01245	665	0.0782	0.01021	714	0.21008	0.01442
																		--	--	--	814	0.42875	0.01537	727.5	0.24192	0.01489	684	0.13012	0.01244	665.5	0.07814	0.0102	715	0.21119	0.01444
																		--	--	--	815	0.42945	0.01537	728	0.24176	0.01488	684.5	0.13002	0.01243	666.5	0.07952	0.01027	715.5	0.21104	0.01443
																		--	--	--	815.5	0.42918	0.01536	728.5	0.24159	0.01487	685	0.12993	0.01242	667	0.07946	0.01026	716	0.21089	0.01442
																		--	--	--	816	0.42892	0.01536	729	0.24143	0.01486	685.5	0.12983	0.01241	667.5	0.0794	0.01025	716.5	0.21075	0.01441
																		--	--	--	817	0.42962	0.01535	729.5	0.24126	0.01485	686	0.12974	0.01241	668	0.07934	0.01025	717	0.2106	0.0144
																		--	--	--	818	0.43032	0.01534	730	0.2411	0.01485	686.5	0.12964	0.0124	668.5	0.07928	0.01024	717.5	0.21045	0.0144
																		--	--	--	818.5	0.43005	0.01533	731	0.24213	0.01485	687	0.12955	0.01239	669	0.07922	0.01023	718	0.21031	0.01439
																		--	--	--	819	0.42979	0.01533	731.5	0.24197	0.01485	687.5	0.12945	0.01238	669.5	0.07916	0.01023	718.5	0.21016	0.01438
																		--	--	--	819.5	0.42953	0.01532	732	0.2418	0.01484	688	0.12936	0.01237	670	0.0791	0.01022	719	0.21001	0.01437
																		--	--	--	820	0.42927	0.01532	732.5	0.24164	0.01483	688.5	0.12927	0.01237	670.5	0.07905	0.01021	719.5	0.20987	0.01436
																		--	--	--	821	0.42996	0.01531	733	0.24147	0.01482	689	0.12917	0.01236	671	0.07899	0.0102	720	0.20972	0.01435
																		--	--	--	821.5	0.4297	0.0153	734	0.24251	0.01483	689.5	0.12908	0.01235	671.5	0.07893	0.0102	720.5	0.20958	0.01435
																		--	--	--	822	0.42944	0.0153	734.5	0.24234	0.01482	690	0.12899	0.01234	672	0.07887	0.01019	721	0.20943	0.01434
																		--	--	--	822.5	0.42918	0.0153	735	0.24218	0.01481	690.5	0.12889	0.01233	672.5	0.07881	0.01018	722	0.21053	0.01435
																		--	--	--	823	0.42892	0.01529	735.5	0.24201	0.01481	691	0.1288	0.01233	673	0.07875	0.01018	722.5	0.21038	0.01434
																		--	--	--	823.5	0.42866	0.01529	736.5	0.24304	0.01481	691.5	0.12871	0.01232	673.5	0.07869	0.01017	723	0.21024	0.01434
																		--	--	--	824	0.4284	0.01528	737	0.24288	0.01481	692	0.12861	0.01231	674	0.07864	0.01016	723.5	0.21009	0.01433
																		--	--	--	825	0.42909	0.01527	737.5	0.24271	0.0148	692.5	0.12852	0.0123	674.5	0.07858	0.01016	724	0.20994	0.01432
																		--	--	--	825.5	0.42883	0.01527	738	0.24255	0.01479	693.5	0.12978	0.01234	675	0.07852	0.01015	724.5	0.2098	0.01431
																		--	--	--	826.5	0.42952	0.01526	739	0.24357	0.0148	694	0.12968	0.01233	675.5	0.07846	0.01014	725	0.20966	0.0143
																		--	--	--	827.5	0.43021	0.01525	739.5	0.24341	0.01479	694.5	0.12959	0.01232	676	0.0784	0.01013	725.5	0.20951	0.0143
																		--	--	--	828.5	0.4309	0.01524	740.5	0.24443	0.0148	695	0.1295	0.01232	676.5	0.07834	0.01013	726	0.20937	0.01429
																		--	--	--	829	0.43064	0.01523	741.5	0.24545	0.0148	696	0.13075	0.01235	677	0.07829	0.01012	726.5	0.20922	0.01428
																		--	--	--	829.5	0.43038	0.01523	742.5	0.24646	0.01481	696.5	0.13065	0.01235	677.5	0.07823	0.01011	727.5	0.21031	0.01429
																		--	--	--	830	0.43012	0.01523	743	0.2463	0.0148	697	0.13056	0.01234	678	0.07817	0.01011	728	0.21016	0.01428
																		--	--	--	830.5	0.42986	0.01522	744	0.24731	0.01481	697.5	0.13047	0.01233	678.5	0.07811	0.0101	728.5	0.21002	0.01428
																		--	--	--	831	0.4296	0.01522	744.5	0.24715	0.0148	698	0.13037	0.01232	679	0.07806	0.01009	729	0.20988	0.01427
																		--	--	--	831.5	0.42934	0.01521	745	0.24698	0.01479	698.5	0.13028	0.01231	679.5	0.078	0.01009	729.5	0.20973	0.01426
																		--	--	--	832	0.42909	0.01521	745.5	0.24681	0.01478	699	0.13019	0.01231	680.5	0.07935	0.01015	730	0.20959	0.01425
																		--	--	--	833	0.42977	0.0152	746	0.24665	0.01478	699.5	0.13009	0.0123	681	0.0793	0.01015	730.5	0.20945	0.01425
																		--	--	--	834	0.43046	0.01519	746.5	0.24648	0.01477	700	0.13	0.01229	681.5	0.07924	0.01014	731.5	0.21053	0.01426
																		--	--	--	834.5	0.4302	0.01518	747	0.24632	0.01476	700.5	0.12991	0.01228	682	0.07918	0.01013	732	0.21038	0.01425
																		--	--	--	835.5	0.43088	0.01517	747.5	0.24615	0.01475	701	0.12981	0.01228	682.5	0.07912	0.01013	732.5	0.21024	0.01424
																		--	--	--	836	0.43062	0.01517	748	0.24599	0.01475	701.5	0.12972	0.01227	683	0.07906	0.01012	733	0.2101	0.01423
																		--	--	--	836.5	0.43036	0.01517	748.5	0.24582	0.01474	702	0.12963	0.01226	683.5	0.07901	0.01011	734	0.21117	0.01425
																		--	--	--	837	0.43011	0.01516	749	0.24566	0.01473	702.5	0.12954	0.01225	684	0.07895	0.01011	734.5	0.21103	0.01424
																		--	--	--	837.5	0.42985	0.01516	749.5	0.2455	0.01472	703	0.12945	0.01224	684.5	0.07889	0.0101	735	0.21088	0.01423
																		--	--	--	838.5	0.43053	0.01515	750.5	0.2465	0.01473	703.5	0.12935	0.01224	685	0.07883	0.01009	735.5	0.21074	0.01422
																		--	--	--	839.5	0.43121	0.01514	751	0.24634	0.01472	704	0.12926	0.01223	685.5	0.07877	0.01008	736	0.2106	0.01422
																		--	--	--	840.5	0.43189	0.01513	752	0.24734	0.01473	704.5	0.12917	0.01222	686	0.07872	0.01008	736.5	0.21045	0.01421
																		--	--	--	841	0.43163	0.01512	752.5	0.24718	0.01472	705	0.12908	0.01221	687	0.08006	0.01014	737.5	0.21153	0.01422
																		--	--	--	841.5	0.43137	0.01512	753	0.24701	0.01471	705.5	0.12899	0.01221	687.5	0.08	0.01014	738	0.21138	0.01421
																		--	--	--	842	0.43112	0.01512	753.5	0.24685	0.01471	706	0.1289	0.0122	688	0.07994	0.01013	738.5	0.21124	0.01421
																		--	--	--	843	0.43179	0.01511	754	0.24668	0.0147	706.5	0.1288	0.01219	688.5	0.07988	0.01012	739	0.2111	0.0142
																		--	--	--	843.5	0.43154	0.0151	754.5	0.24652	0.01469	707	0.12871	0.01218	689	0.07983	0.01012	739.5	0.21095	0.01419
																		--	--	--	844	0.43128	0.0151	755	0.24636	0.01468	707.5	0.12862	0.01217	689.5	0.07977	0.01011	740	0.21081	0.01418
																		--	--	--	844.5	0.43102	0.01509	755.5	0.24619	0.01468	708	0.12853	0.01217	690	0.07971	0.0101	740.5	0.21067	0.01417
																		--	--	--	845	0.43077	0.01509	756	0.24603	0.01467	708.5	0.12844	0.01216	690.5	0.07965	0.0101	741	0.21053	0.01417
																		--	--	--	845.5	0.43051	0.01508	756.5	0.24587	0.01466	709	0.12835	0.01215	691	0.07959	0.01009	741.5	0.21038	0.01416
																		--	--	--	846	0.43026	0.01508	757	0.24571	0.01465	709.5	0.12826	0.01214	691.5	0.07954	0.01008	742	0.21024	0.01415
																		--	--	--	847	0.43093	0.01507	757.5	0.24554	0.01465	710	0.12817	0.01214	692	0.07948	0.01008	742.5	0.2101	0.01414
																		--	--	--	847.5	0.43068	0.01507	758	0.24538	0.01464	710.5	0.12808	0.01213	692.5	0.07942	0.01007	743	0.20996	0.01414
																		--	--	--	848.5	0.43135	0.01506	758.5	0.24522	0.01463	711	0.12799	0.01212	693	0.07937	0.01006	743.5	0.20982	0.01413
																		--	--	--	849	0.4311	0.01505	759	0.24506	0.01462	711.5	0.1279	0.01211	693.5	0.07931	0.01006	744	0.20968	0.01412
																		--	--	--	849.5	0.43084	0.01505	759.5	0.2449	0.01462	712	0.12781	0.01211	694	0.07925	0.01005	744.5	0.20954	0.01411
																		--	--	--	850	0.43059	0.01504	760	0.24474	0.01461	712.5	0.12772	0.0121	694.5	0.07919	0.01004	745	0.2094	0.0141
																		--	--	--	851	0.43126	0.01504	760.5	0.24458	0.0146	713	0.12763	0.01209	695	0.07914	0.01004	745.5	0.20926	0.0141
																		--	--	--	851.5	0.431	0.01503	761	0.24442	0.0146	713.5	0.12754	0.01208	695.5	0.07908	0.01003	746.5	0.21031	0.01411
																		--	--	--	852	0.43075	0.01503	761.5	0.24425	0.01459	714	0.12745	0.01208	696	0.07902	0.01002	747	0.21017	0.0141
																		--	--	--	852.5	0.4305	0.01502	762.5	0.24525	0.01459	714.5	0.12736	0.01207	696.5	0.07897	0.01001	747.5	0.21003	0.01409
																		--	--	--	853	0.43025	0.01502	763	0.24509	0.01459	715	0.12727	0.01206	697	0.07891	0.01001	748	0.20989	0.01409
																		--	--	--	853.5	0.42999	0.01501	763.5	0.24492	0.01458	715.5	0.12718	0.01205	697.5	0.07885	0.01	748.5	0.20975	0.01408
																		--	--	--	854	0.42974	0.01501	764	0.24476	0.01457	716.5	0.1284	0.01209	698	0.0788	0.00999	749	0.20961	0.01407
																		--	--	--	854.5	0.42949	0.01501	764.5	0.2446	0.01456	717	0.12831	0.01208	698.5	0.07874	0.00999	749.5	0.20947	0.01406
																		--	--	--	855.5	0.43016	0.015	765	0.24444	0.01456	717.5	0.12822	0.01207	699	0.07868	0.00998	750	0.20933	0.01406
																		--	--	--	856	0.42991	0.01499	765.5	0.24428	0.01455	718	0.12813	0.01207	699.5	0.07863	0.00997	750.5	0.20919	0.01405
																		--	--	--	856.5	0.42966	0.01499	766	0.24413	0.01454	718.5	0.12804	0.01206	700	0.07857	0.00997	751	0.20905	0.01404
																		--	--	--	857	0.4294	0.01498	766.5	0.24397	0.01454	719	0.12796	0.01205	700.5	0.07852	0.00996	751.5	0.20892	0.01403
																		--	--	--	857.5	0.42915	0.01498	767	0.24381	0.01453	719.5	0.12787	0.01205	701	0.07846	0.00995	752	0.20878	0.01403
																		--	--	--	858	0.4289	0.01498	767.5	0.24365	0.01452	720	0.12778	0.01204	701.5	0.0784	0.00995	752.5	0.20864	0.01402
																		--	--	--	858.5	0.42865	0.01497	768	0.24349	0.01451	720.5	0.12769	0.01203	702	0.07835	0.00994	753	0.2085	0.01401
																		--	--	--	859.5	0.42932	0.01496	768.5	0.24333	0.01451	721	0.1276	0.01202	702.5	0.07829	0.00993	753.5	0.20836	0.014
																		--	--	--	860	0.42907	0.01496	769	0.24317	0.0145	721.5	0.12751	0.01202	703	0.07824	0.00993	754	0.20822	0.014
																		--	--	--	861	0.42973	0.01495	769.5	0.24301	0.01449	722	0.12742	0.01201	703.5	0.07818	0.00992	754.5	0.20808	0.01399
																		--	--	--	861.5	0.42948	0.01494	770	0.24286	0.01448	722.5	0.12734	0.012	704	0.07813	0.00991	755	0.20795	0.01398
																		--	--	--	862	0.42923	0.01494	770.5	0.2427	0.01448	723	0.12725	0.01199	704.5	0.07807	0.00991	756	0.20899	0.01399
																		--	--	--	862.5	0.42899	0.01494	771	0.24254	0.01447	723.5	0.12716	0.01199	705.5	0.07938	0.00997	756.5	0.20886	0.01399
																		--	--	--	863	0.42874	0.01493	771.5	0.24238	0.01446	724	0.12707	0.01198	706	0.07932	0.00997	757	0.20872	0.01398
																		--	--	--	863.5	0.42849	0.01493	772	0.24223	0.01446	724.5	0.12698	0.01197	706.5	0.07926	0.00996	758	0.20976	0.01399
																		--	--	--	864	0.42824	0.01492	772.5	0.24207	0.01445	725	0.1269	0.01196	707	0.07921	0.00995	758.5	0.20962	0.01398
																		--	--	--	864.5	0.42799	0.01492	773.5	0.24305	0.01445	725.5	0.12681	0.01196	708	0.08051	0.01002	759	0.20949	0.01398
																		--	--	--	865	0.42775	0.01492	774.5	0.24403	0.01446	726.5	0.12801	0.01199	708.5	0.08045	0.01001	759.5	0.20935	0.01397
																		--	--	--	865.5	0.4275	0.01491	775	0.24387	0.01445	727	0.12792	0.01198	709	0.08039	0.01	760.5	0.21039	0.01398
																		--	--	--	866	0.42725	0.01491	775.5	0.24371	0.01445	727.5	0.12784	0.01198	709.5	0.08034	0.01	761	0.21025	0.01397
																		--	--	--	866.5	0.42701	0.0149	776	0.24356	0.01444	728	0.12775	0.01197	710	0.08028	0.00999	762	0.21129	0.01399
																		--	--	--	867	0.42676	0.0149	776.5	0.2434	0.01443	728.5	0.12766	0.01196	711	0.08158	0.01005	762.5	0.21115	0.01398
																		--	--	--	867.5	0.42651	0.01489	777	0.24324	0.01443	729	0.12757	0.01196	711.5	0.08152	0.01005	763	0.21101	0.01397
																		--	--	--	868.5	0.42717	0.01489	778	0.24422	0.01443	729.5	0.12748	0.01195	712	0.08146	0.01004	763.5	0.21087	0.01396
																		--	--	--	869	0.42693	0.01488	778.5	0.24406	0.01442	730	0.1274	0.01194	712.5	0.0814	0.01003	764	0.21073	0.01396
																		--	--	--	869.5	0.42668	0.01488	779	0.2439	0.01442	730.5	0.12731	0.01193	713	0.08135	0.01003	764.5	0.2106	0.01395
																		--	--	--	870.5	0.42734	0.01487	779.5	0.24375	0.01441	731	0.12722	0.01193	713.5	0.08129	0.01002	765	0.21046	0.01394
																		--	--	--	871	0.4271	0.01486	780	0.24359	0.0144	731.5	0.12714	0.01192	714	0.08123	0.01001	765.5	0.21032	0.01393
																		--	--	--	871.5	0.42685	0.01486	780.5	0.24343	0.0144	732	0.12705	0.01191	714.5	0.08118	0.01001	766	0.21018	0.01393
																		--	--	--	872	0.42661	0.01486	781.5	0.2444	0.0144	732.5	0.12696	0.0119	715	0.08112	0.01	766.5	0.21005	0.01392
																		--	--	--	872.5	0.42636	0.01485	782	0.24425	0.0144	733	0.12688	0.0119	715.5	0.08106	0.00999	767	0.20991	0.01391
																		--	--	--	873	0.42612	0.01485	782.5	0.24409	0.01439	733.5	0.12679	0.01189	716	0.08101	0.00999	767.5	0.20977	0.0139
																		--	--	--	873.5	0.42587	0.01484	783	0.24393	0.01438	734	0.1267	0.01188	717	0.08229	0.01005	768	0.20964	0.0139
																		--	--	--	874.5	0.42653	0.01483	783.5	0.24378	0.01437	734.5	0.12662	0.01188	717.5	0.08223	0.01004	768.5	0.2095	0.01389
																		--	--	--	875.5	0.42718	0.01483	784	0.24362	0.01437	735	0.12653	0.01187	718	0.08217	0.01004	769	0.20936	0.01388
																		--	--	--	876	0.42694	0.01482	784.5	0.24347	0.01436	736	0.12772	0.0119	718.5	0.08212	0.01003	769.5	0.20923	0.01388
																		--	--	--	876.5	0.4267	0.01482	785	0.24331	0.01435	737	0.1289	0.01194	719	0.08206	0.01002	770	0.20909	0.01387
																		--	--	--	877	0.42645	0.01481	785.5	0.24316	0.01435	737.5	0.12881	0.01193	720	0.08333	0.01008	771	0.21012	0.01388
																		--	--	--	878	0.42711	0.0148	786.5	0.24412	0.01435	738	0.12873	0.01192	720.5	0.08328	0.01008	771.5	0.20998	0.01387
																		--	--	--	878.5	0.42686	0.0148	787	0.24396	0.01434	738.5	0.12864	0.01192	721	0.08322	0.01007	772	0.20984	0.01387
																		--	--	--	879	0.42662	0.0148	787.5	0.24381	0.01434	739	0.12855	0.01191	721.5	0.08316	0.01006	772.5	0.20971	0.01386
																		--	--	--	879.5	0.42638	0.01479	788	0.24365	0.01433	739.5	0.12847	0.0119	722	0.0831	0.01006	773.5	0.21073	0.01387
																		--	--	--	880	0.42614	0.01479	788.5	0.2435	0.01432	740	0.12838	0.0119	722.5	0.08304	0.01005	774	0.21059	0.01386
																		--	--	--	880.5	0.42589	0.01478	789	0.24335	0.01432	740.5	0.12829	0.01189	723	0.08299	0.01004	774.5	0.21046	0.01386
																		--	--	--	881	0.42565	0.01478	789.5	0.24319	0.01431	741	0.12821	0.01188	723.5	0.08293	0.01004	775	0.21032	0.01385
																		--	--	--	881.5	0.42541	0.01478	790	0.24304	0.0143	741.5	0.12812	0.01187	724	0.08287	0.01003	775.5	0.21019	0.01384
																		--	--	--	882.5	0.42606	0.01477	790.5	0.24288	0.0143	742	0.12803	0.01187	724.5	0.08282	0.01002	776	0.21005	0.01383
																		--	--	--	883.5	0.42671	0.01476	791	0.24273	0.01429	742.5	0.12795	0.01186	725	0.08276	0.01002	776.5	0.20992	0.01383
																		--	--	--	884	0.42647	0.01475	791.5	0.24258	0.01428	743	0.12786	0.01185	725.5	0.0827	0.01001	777	0.20978	0.01382
																		--	--	--	885	0.42712	0.01475	792	0.24242	0.01428	743.5	0.12777	0.01185	726	0.08264	0.01001	777.5	0.20965	0.01381
																		--	--	--	885.5	0.42688	0.01474	792.5	0.24227	0.01427	744	0.12769	0.01184	726.5	0.08259	0.01	778	0.20951	0.0138
																		--	--	--	886	0.42664	0.01474	793	0.24212	0.01426	744.5	0.1276	0.01183	727	0.08253	0.00999	779	0.21053	0.01382
																		--	--	--	886.5	0.4264	0.01473	794	0.24307	0.01427	745	0.12752	0.01182	727.5	0.08247	0.00999	779.5	0.21039	0.01381
																		--	--	--	887	0.42616	0.01473	794.5	0.24292	0.01426	745.5	0.12743	0.01182	728	0.08242	0.00998	780.5	0.2114	0.01382
																		--	--	--	888	0.4268	0.01472	795	0.24277	0.01425	746	0.12735	0.01181	728.5	0.08236	0.00997	781	0.21127	0.01381
																		--	--	--	888.5	0.42656	0.01472	795.5	0.24261	0.01425	746.5	0.12726	0.0118	729	0.0823	0.00997	781.5	0.21113	0.01381
																		--	--	--	889	0.42632	0.01471	796	0.24246	0.01424	747	0.12718	0.0118	729.5	0.08225	0.00996	782.5	0.21214	0.01382
																		--	--	--	889.5	0.42608	0.01471	796.5	0.24231	0.01423	747.5	0.12709	0.01179	730	0.08219	0.00995	783	0.21201	0.01381
																		--	--	--	890	0.42584	0.0147	797	0.24216	0.01423	748	0.12701	0.01178	730.5	0.08214	0.00995	783.5	0.21187	0.0138
																		--	--	--	891	0.42649	0.0147	797.5	0.24201	0.01422	748.5	0.12692	0.01177	731	0.08208	0.00994	784	0.21173	0.0138
																		--	--	--	891.5	0.42625	0.01469	798	0.24185	0.01421	749	0.12684	0.01177	731.5	0.08202	0.00994	784.5	0.2116	0.01379
																		--	--	--	892	0.42601	0.01469	798.5	0.2417	0.01421	749.5	0.12675	0.01176	732	0.08197	0.00993	785	0.21146	0.01378
																		--	--	--	892.5	0.42577	0.01468	799	0.24155	0.0142	750	0.12667	0.01175	732.5	0.08191	0.00992	785.5	0.21133	0.01378
																		--	--	--	893	0.42553	0.01468	799.5	0.2414	0.01419	750.5	0.12658	0.01175	733	0.08186	0.00992	786	0.2112	0.01377
																		--	--	--	893.5	0.42529	0.01468	800	0.24125	0.01418	751	0.1265	0.01174	733.5	0.0818	0.00991	786.5	0.21106	0.01376
																		--	--	--	894.5	0.42594	0.01467	800.5	0.2411	0.01418	751.5	0.12641	0.01173	734	0.08174	0.0099	787	0.21093	0.01375
																		--	--	--	895	0.4257	0.01466	801	0.24095	0.01417	752	0.12633	0.01173	734.5	0.08169	0.0099	787.5	0.21079	0.01375
																		--	--	--	896	0.42634	0.01466	802	0.2419	0.01418	752.5	0.12625	0.01172	735	0.08163	0.00989	788	0.21066	0.01374
																		--	--	--	896.5	0.4261	0.01465	802.5	0.24174	0.01417	753	0.12616	0.01171	735.5	0.08158	0.00988	788.5	0.21053	0.01373
																		--	--	--	897	0.42586	0.01465	803	0.24159	0.01416	753.5	0.12608	0.01171	736	0.08152	0.00988	789	0.21039	0.01373
																		--	--	--	897.5	0.42563	0.01464	803.5	0.24144	0.01416	754	0.12599	0.0117	736.5	0.08147	0.00987	789.5	0.21026	0.01372
																		--	--	--	898	0.42539	0.01464	804	0.24129	0.01415	754.5	0.12591	0.01169	737	0.08141	0.00987	790	0.21013	0.01371
																		--	--	--	898.5	0.42515	0.01464	804.5	0.24114	0.01414	755	0.12583	0.01168	737.5	0.08136	0.00986	790.5	0.20999	0.01371
																		--	--	--	899.5	0.42579	0.01463	805	0.24099	0.01414	755.5	0.12574	0.01168	738	0.0813	0.00985	791	0.20986	0.0137
																		--	--	--	900	0.42556	0.01462	806	0.24194	0.01414	756	0.12566	0.01167	738.5	0.08125	0.00985	791.5	0.20973	0.01369
																		--	--	--	900.5	0.42532	0.01462	806.5	0.24179	0.01414	756.5	0.12558	0.01166	739	0.08119	0.00984	792	0.2096	0.01368
																		--	--	--	901	0.42508	0.01461	807	0.24164	0.01413	757.5	0.12673	0.0117	739.5	0.08114	0.00983	793	0.21059	0.0137
																		--	--	--	901.5	0.42485	0.01461	807.5	0.24149	0.01412	758	0.12665	0.01169	740.5	0.08238	0.00989	794	0.21159	0.01371
																		--	--	--	902	0.42461	0.01461	808	0.24134	0.01412	758.5	0.12657	0.01168	741	0.08232	0.00989	794.5	0.21145	0.0137
																		--	--	--	903	0.42525	0.0146	808.5	0.24119	0.01411	759	0.12648	0.01168	741.5	0.08227	0.00988	795	0.21132	0.01369
																		--	--	--	903.5	0.42501	0.01459	809	0.24104	0.0141	759.5	0.1264	0.01167	742	0.08221	0.00987	795.5	0.21119	0.01369
																		--	--	--	904	0.42478	0.01459	809.5	0.24089	0.0141	760	0.12632	0.01166	743	0.08345	0.00993	796	0.21106	0.01368
																		--	--	--	905	0.42541	0.01458	810	0.24074	0.01409	760.5	0.12623	0.01166	743.5	0.08339	0.00993	796.5	0.21092	0.01367
																		--	--	--	905.5	0.42518	0.01458	811	0.24168	0.0141	761	0.12615	0.01165	744	0.08333	0.00992	797	0.21079	0.01366
																		--	--	--	906	0.42494	0.01457	811.5	0.24153	0.01409	761.5	0.12607	0.01164	744.5	0.08328	0.00991	797.5	0.21066	0.01366
																		--	--	--	906.5	0.42471	0.01457	812	0.24138	0.01408	762	0.12598	0.01164	745	0.08322	0.00991	798	0.21053	0.01365
																		--	--	--	907	0.42448	0.01457	812.5	0.24123	0.01408	762.5	0.1259	0.01163	745.5	0.08317	0.0099	798.5	0.21039	0.01364
																		--	--	--	908	0.42511	0.01456	813	0.24108	0.01407	763	0.12582	0.01162	746	0.08311	0.00989	799.5	0.21138	0.01366
																		--	--	--	909	0.42574	0.01455	814	0.24201	0.01407	763.5	0.12574	0.01162	746.5	0.08305	0.00989	800	0.21125	0.01365
																		--	--	--	910	0.42637	0.01454	814.5	0.24187	0.01407	764	0.12565	0.01161	747	0.083	0.00988	801	0.21223	0.01366
																		--	--	--	911	0.427	0.01453	815	0.24172	0.01406	765	0.1268	0.01164	747.5	0.08294	0.00988	801.5	0.2121	0.01365
																		--	--	--	911.5	0.42677	0.01453	815.5	0.24157	0.01405	765.5	0.12671	0.01164	748.5	0.08417	0.00993	802	0.21197	0.01365
																		--	--	--	912.5	0.4274	0.01452	816.5	0.2425	0.01406	766.5	0.12785	0.01167	749	0.08411	0.00993	802.5	0.21184	0.01364
																		--	--	--	913	0.42716	0.01452	817	0.24235	0.01405	767	0.12777	0.01166	749.5	0.08406	0.00992	803	0.21171	0.01363
																		--	--	--	913.5	0.42693	0.01451	817.5	0.2422	0.01405	767.5	0.12769	0.01166	750	0.084	0.00991	803.5	0.21157	0.01363
																		--	--	--	914.5	0.42756	0.01451	818	0.24205	0.01404	768	0.1276	0.01165	750.5	0.08394	0.00991	804.5	0.21255	0.01364
																		--	--	--	915	0.42732	0.0145	818.5	0.24191	0.01403	768.5	0.12752	0.01164	751	0.08389	0.0099	805.5	0.21353	0.01365
																		--	--	--	915.5	0.42709	0.0145	819	0.24176	0.01403	769	0.12744	0.01164	751.5	0.08383	0.0099	806	0.2134	0.01364
																		--	--	--	916	0.42686	0.01449	819.5	0.24161	0.01402	769.5	0.12736	0.01163	752	0.08378	0.00989	807	0.21437	0.01365
																		--	--	--	916.5	0.42662	0.01449	820	0.24146	0.01401	770	0.12727	0.01162	752.5	0.08372	0.00988	807.5	0.21424	0.01364
																		--	--	--	917	0.42639	0.01449	820.5	0.24132	0.01401	770.5	0.12719	0.01162	753	0.08367	0.00988	808	0.21411	0.01364
																		--	--	--	917.5	0.42616	0.01448	821	0.24117	0.014	771	0.12711	0.01161	753.5	0.08361	0.00987	808.5	0.21398	0.01363
																		--	--	--	918.5	0.42678	0.01447	821.5	0.24102	0.01399	771.5	0.12703	0.0116	754	0.08355	0.00986	809	0.21384	0.01362
																		--	--	--	919	0.42655	0.01447	822	0.24088	0.01399	772	0.12694	0.0116	754.5	0.0835	0.00986	810	0.21481	0.01363
																		--	--	--	919.5	0.42632	0.01447	822.5	0.24073	0.01398	772.5	0.12686	0.01159	755	0.08344	0.00985	810.5	0.21468	0.01363
																		--	--	--	920	0.42609	0.01446	823	0.24058	0.01397	773	0.12678	0.01158	755.5	0.08339	0.00985	811	0.21455	0.01362
																		--	--	--	921	0.42671	0.01445	823.5	0.24044	0.01397	773.5	0.1267	0.01158	756	0.08333	0.00984	811.5	0.21442	0.01361
																		--	--	--	921.5	0.42648	0.01445	824	0.24029	0.01396	774	0.12661	0.01157	756.5	0.08328	0.00983	812	0.21429	0.01361
																		--	--	--	922.5	0.4271	0.01444	824.5	0.24015	0.01396	774.5	0.12653	0.01156	757	0.08322	0.00983	812.5	0.21415	0.0136
																		--	--	--	923	0.42687	0.01444	825	0.24	0.01395	775	0.12645	0.01156	757.5	0.08317	0.00982	813.5	0.21512	0.01361
																		--	--	--	923.5	0.42664	0.01444	825.5	0.23985	0.01394	775.5	0.12637	0.01155	758	0.08311	0.00982	814	0.21499	0.0136
																		--	--	--	924	0.42641	0.01443	826	0.23971	0.01394	776	0.12629	0.01154	758.5	0.08306	0.00981	814.5	0.21486	0.0136
																		--	--	--	924.5	0.42618	0.01443	826.5	0.23956	0.01393	776.5	0.12621	0.01154	759	0.083	0.0098	815	0.21472	0.01359
																		--	--	--	925	0.42595	0.01442	827.5	0.24048	0.01394	777	0.12613	0.01153	759.5	0.08295	0.0098	815.5	0.21459	0.01358
																		--	--	--	925.5	0.42572	0.01442	828	0.24034	0.01393	777.5	0.12605	0.01152	760	0.08289	0.00979	816	0.21446	0.01358
																		--	--	--	926	0.42549	0.01442	828.5	0.24019	0.01392	778	0.12596	0.01152	760.5	0.08284	0.00979	816.5	0.21433	0.01357
																		--	--	--	926.5	0.42526	0.01441	829	0.24005	0.01392	778.5	0.12588	0.01151	761.5	0.08404	0.00984	817	0.2142	0.01356
																		--	--	--	927	0.42503	0.01441	829.5	0.2399	0.01391	779	0.1258	0.0115	762	0.08399	0.00983	817.5	0.21407	0.01356
																		--	--	--	927.5	0.4248	0.0144	830	0.23976	0.0139	779.5	0.12572	0.0115	762.5	0.08393	0.00983	818	0.21394	0.01355
																		--	--	--	928.5	0.42542	0.0144	830.5	0.23961	0.0139	780.5	0.12684	0.01153	763	0.08388	0.00982	818.5	0.21381	0.01354
																		--	--	--	929.5	0.42604	0.01439	831	0.23947	0.01389	781	0.12676	0.01152	763.5	0.08382	0.00982	819	0.21368	0.01354
																		--	--	--	930.5	0.42665	0.01438	831.5	0.23933	0.01388	781.5	0.12668	0.01152	764.5	0.08502	0.00987	819.5	0.21354	0.01353
																		--	--	--	931	0.42642	0.01438	832	0.23918	0.01388	782	0.1266	0.01151	765	0.08497	0.00986	820	0.21341	0.01352
																		--	--	--	931.5	0.42619	0.01437	832.5	0.23904	0.01387	782.5	0.12652	0.0115	765.5	0.08491	0.00986	820.5	0.21328	0.01352
																		--	--	--	932.5	0.42681	0.01437	833	0.2389	0.01386	783	0.12644	0.0115	766	0.08486	0.00985	821	0.21315	0.01351
																		--	--	--	933.5	0.42742	0.01436	834	0.23981	0.01387	783.5	0.12636	0.01149	766.5	0.0848	0.00985	821.5	0.21302	0.0135
																		--	--	--	934.5	0.42804	0.01435	834.5	0.23966	0.01386	784	0.12628	0.01148	767	0.08475	0.00984	822	0.2129	0.0135
																		--	--	--	935	0.42781	0.01435	835	0.23952	0.01386	784.5	0.1262	0.01148	767.5	0.08469	0.00983	822.5	0.21277	0.01349
																		--	--	--	936	0.42842	0.01434	836	0.24043	0.01386	785	0.12611	0.01147	768	0.08464	0.00983	823	0.21264	0.01348
																		--	--	--	936.5	0.42819	0.01433	837	0.24134	0.01387	785.5	0.12603	0.01146	768.5	0.08458	0.00982	823.5	0.21251	0.01348
																		--	--	--	937	0.42796	0.01433	837.5	0.24119	0.01386	786	0.12595	0.01146	769	0.08453	0.00982	824	0.21238	0.01347
																		--	--	--	938	0.42857	0.01432	838	0.24105	0.01386	786.5	0.12587	0.01145	769.5	0.08447	0.00981	824.5	0.21225	0.01346
																		--	--	--	938.5	0.42834	0.01432	839	0.24195	0.01386	787	0.12579	0.01144	770	0.08442	0.00981	825	0.21212	0.01346
																		--	--	--	939.5	0.42895	0.01431	839.5	0.24181	0.01386	787.5	0.12571	0.01144	770.5	0.08436	0.0098	825.5	0.21199	0.01345
																		--	--	--	940	0.42872	0.01431	840.5	0.24271	0.01386	788	0.12563	0.01143	771	0.08431	0.00979	826	0.21186	0.01344
																		--	--	--	941	0.42933	0.0143	841	0.24257	0.01386	788.5	0.12555	0.01142	771.5	0.08425	0.00979	826.5	0.21174	0.01344
																		--	--	--	942	0.42994	0.01429	841.5	0.24242	0.01385	789	0.12548	0.01142	772	0.0842	0.00978	827	0.21161	0.01343
																		--	--	--	942.5	0.42971	0.01429	842	0.24228	0.01384	789.5	0.1254	0.01141	772.5	0.08414	0.00978	827.5	0.21148	0.01342
																		--	--	--	943.5	0.43031	0.01428	842.5	0.24214	0.01384	790	0.12532	0.0114	773	0.08409	0.00977	828	0.21135	0.01342
																		--	--	--	944	0.43008	0.01428	843	0.24199	0.01383	790.5	0.12524	0.0114	773.5	0.08403	0.00976	828.5	0.21123	0.01341
																		--	--	--	945	0.43069	0.01427	843.5	0.24185	0.01382	791	0.12516	0.01139	774	0.08398	0.00976	829	0.2111	0.0134
																		--	--	--	946	0.43129	0.01426	844	0.24171	0.01382	791.5	0.12508	0.01138	774.5	0.08393	0.00975	829.5	0.21097	0.0134
																		--	--	--	946.5	0.43106	0.01426	844.5	0.24156	0.01381	792	0.125	0.01138	775	0.08387	0.00975	830	0.21084	0.01339
																		--	--	--	947	0.43083	0.01425	845	0.24142	0.0138	792.5	0.12492	0.01137	775.5	0.08382	0.00974	830.5	0.21072	0.01339
																		--	--	--	948	0.43143	0.01425	846	0.24232	0.01381	793	0.12484	0.01137	776	0.08376	0.00973	831	0.21059	0.01338
																		--	--	--	949	0.43203	0.01424	846.5	0.24217	0.0138	793.5	0.12476	0.01136	776.5	0.08371	0.00973	831.5	0.21046	0.01337
																		--	--	--	949.5	0.43181	0.01423	847	0.24203	0.0138	794	0.12469	0.01135	777.5	0.08489	0.00978	832	0.21034	0.01337
																		--	--	--	950	0.43158	0.01423	847.5	0.24189	0.01379	794.5	0.12461	0.01135	778	0.08483	0.00978	832.5	0.21021	0.01336
																		--	--	--	951	0.43218	0.01422	848	0.24175	0.01379	795	0.12453	0.01134	778.5	0.08478	0.00977	833	0.21008	0.01335
																		--	--	--	951.5	0.43195	0.01422	848.5	0.2416	0.01378	796	0.12563	0.01137	779	0.08472	0.00976	833.5	0.20996	0.01335
																		--	--	--	952	0.43172	0.01422	849.5	0.2425	0.01378	796.5	0.12555	0.01137	779.5	0.08467	0.00976	834	0.20983	0.01334
																		--	--	--	952.5	0.4315	0.01421	850.5	0.24339	0.01379	797	0.12547	0.01136	780	0.08462	0.00975	834.5	0.20971	0.01333
																		--	--	--	953	0.43127	0.01421	851	0.24324	0.01378	797.5	0.12539	0.01135	780.5	0.08456	0.00975	835	0.20958	0.01333
																		--	--	--	953.5	0.43104	0.0142	852	0.24413	0.01379	798	0.12531	0.01135	781	0.08451	0.00974	835.5	0.20946	0.01332
																		--	--	--	954	0.43082	0.0142	853	0.24502	0.01379	798.5	0.12523	0.01134	781.5	0.08445	0.00973	836	0.20933	0.01331
																		--	--	--	954.5	0.43059	0.0142	853.5	0.24487	0.01379	799	0.12516	0.01133	782	0.0844	0.00973	837	0.21027	0.01332
																		--	--	--	955	0.43037	0.01419	854	0.24473	0.01378	799.5	0.12508	0.01133	782.5	0.08435	0.00972	838	0.21122	0.01333
																		--	--	--	955.5	0.43014	0.01419	854.5	0.24459	0.01378	800	0.125	0.01132	783	0.08429	0.00972	839	0.21216	0.01334
																		--	--	--	956	0.42992	0.01419	855	0.24444	0.01377	800.5	0.12492	0.01132	783.5	0.08424	0.00971	839.5	0.21203	0.01334
																		--	--	--	956.5	0.42969	0.01418	856	0.24533	0.01378	801	0.12484	0.01131	784	0.08418	0.00971	840	0.2119	0.01333
																		--	--	--	957	0.42947	0.01418	856.5	0.24518	0.01377	801.5	0.12477	0.0113	784.5	0.08413	0.0097	841	0.21284	0.01334
																		--	--	--	957.5	0.42924	0.01418	857	0.24504	0.01376	802	0.12469	0.0113	785	0.08408	0.00969	841.5	0.21272	0.01334
																		--	--	--	958	0.42902	0.01417	857.5	0.2449	0.01376	802.5	0.12461	0.01129	785.5	0.08402	0.00969	842	0.21259	0.01333
																		--	--	--	958.5	0.42879	0.01417	858	0.24476	0.01375	803	0.12453	0.01128	786	0.08397	0.00968	842.5	0.21246	0.01332
																		--	--	--	959	0.42857	0.01416	858.5	0.24461	0.01374	803.5	0.12446	0.01128	786.5	0.08392	0.00968	843.5	0.2134	0.01333
																		--	--	--	960	0.42917	0.01416	859	0.24447	0.01374	804	0.12438	0.01127	787	0.08386	0.00967	844	0.21327	0.01333
																		--	--	--	960.5	0.42894	0.01415	859.5	0.24433	0.01373	804.5	0.1243	0.01126	787.5	0.08381	0.00967	844.5	0.21314	0.01332
																		--	--	--	961	0.42872	0.01415	860	0.24419	0.01373	805	0.12422	0.01126	788.5	0.08497	0.00972	845.5	0.21407	0.01333
																		--	--	--	961.5	0.4285	0.01415	860.5	0.24404	0.01372	806	0.12531	0.01129	789	0.08492	0.00971	846	0.21395	0.01332
																		--	--	--	962	0.42827	0.01414	861	0.2439	0.01371	806.5	0.12523	0.01128	789.5	0.08486	0.00971	846.5	0.21382	0.01332
																		--	--	--	962.5	0.42805	0.01414	861.5	0.24376	0.01371	807	0.12515	0.01128	790.5	0.08602	0.00976	847	0.2137	0.01331
																		--	--	--	963	0.42783	0.01414	862	0.24362	0.0137	807.5	0.12508	0.01127	791.5	0.08718	0.00981	847.5	0.21357	0.0133
																		--	--	--	963.5	0.42761	0.01413	862.5	0.24348	0.0137	808	0.125	0.01127	792	0.08712	0.0098	848	0.21344	0.0133
																		--	--	--	964.5	0.4282	0.01412	863.5	0.24435	0.0137	808.5	0.12492	0.01126	792.5	0.08707	0.00979	848.5	0.21332	0.01329
																		--	--	--	965.5	0.42879	0.01412	864	0.24421	0.01369	809	0.12485	0.01125	793	0.08701	0.00979	849	0.21319	0.01329
																		--	--	--	966.5	0.42938	0.01411	864.5	0.24407	0.01369	809.5	0.12477	0.01125	793.5	0.08696	0.00978	849.5	0.21307	0.01328
																		--	--	--	967	0.42916	0.01411	865	0.24393	0.01368	810	0.12469	0.01124	794	0.0869	0.00978	850	0.21294	0.01327
																		--	--	--	967.5	0.42894	0.0141	865.5	0.24379	0.01368	810.5	0.12461	0.01123	794.5	0.08685	0.00977	850.5	0.21282	0.01327
																		--	--	--	968.5	0.42953	0.01409	866	0.24365	0.01367	811	0.12454	0.01123	795	0.08679	0.00977
																		--	--	--	969	0.42931	0.01409	867	0.24452	0.01368	811.5	0.12446	0.01122	795.5	0.08674	0.00976
																		--	--	--	969.5	0.42909	0.01409	867.5	0.24438	0.01367	812	0.12438	0.01122	796	0.08668	0.00975
																		--	--	--	970.5	0.42968	0.01408	868	0.24424	0.01366	812.5	0.12431	0.01121	796.5	0.08663	0.00975
																		--	--	--	971	0.42945	0.01408	869	0.24511	0.01367	813	0.12423	0.0112	797	0.08657	0.00974
																		--	--	--	971.5	0.42923	0.01407	869.5	0.24497	0.01366	813.5	0.12415	0.0112	797.5	0.08652	0.00974
																		--	--	--	972	0.42901	0.01407	870	0.24483	0.01366	814	0.12408	0.01119	798	0.08647	0.00973
																		--	--	--	972.5	0.42879	0.01407	870.5	0.24469	0.01365	814.5	0.124	0.01118	798.5	0.08641	0.00973
																		--	--	--	973.5	0.42938	0.01406	871	0.24455	0.01364	815	0.12393	0.01118	799	0.08636	0.00972
																		--	--	--	974	0.42916	0.01406	871.5	0.24441	0.01364	815.5	0.12385	0.01117	799.5	0.0863	0.00971
																		--	--	--	975	0.42974	0.01405	872	0.24427	0.01363	816	0.12377	0.01117	800	0.08625	0.00971
																		--	--	--	976	0.43033	0.01404	872.5	0.24413	0.01363	816.5	0.1237	0.01116	800.5	0.0862	0.0097
																		--	--	--	977	0.43091	0.01403	873	0.24399	0.01362	817	0.12362	0.01115	801	0.08614	0.0097
																		--	--	--	977.5	0.43069	0.01403	873.5	0.24385	0.01361	817.5	0.12355	0.01115	801.5	0.08609	0.00969
																		--	--	--	978	0.43047	0.01403	874	0.24371	0.01361	818	0.12347	0.01114	802	0.08603	0.00969
																		--	--	--	978.5	0.43025	0.01402	874.5	0.24357	0.0136	818.5	0.1234	0.01114	802.5	0.08598	0.00968
																		--	--	--	979.5	0.43083	0.01401	875	0.24343	0.0136	819	0.12332	0.01113	803	0.08593	0.00968
																		--	--	--	980	0.43061	0.01401	875.5	0.24329	0.01359	819.5	0.12325	0.01112	803.5	0.08587	0.00967
																		--	--	--	980.5	0.43039	0.01401	876	0.24315	0.01358	820	0.12317	0.01112	804	0.08582	0.00966
																		--	--	--	981	0.43017	0.014	876.5	0.24301	0.01358	820.5	0.1231	0.01111	804.5	0.08577	0.00966
																		--	--	--	981.5	0.42995	0.014	877	0.24287	0.01357	821	0.12302	0.01111	805	0.08571	0.00965
																		--	--	--	982.5	0.43053	0.01399	877.5	0.24274	0.01357	821.5	0.12295	0.0111	805.5	0.08566	0.00965
																		--	--	--	983.5	0.43111	0.01399	878	0.2426	0.01356	822	0.12287	0.01109	806	0.08561	0.00964
																		--	--	--	984	0.43089	0.01398	878.5	0.24246	0.01355	822.5	0.1228	0.01109	806.5	0.08555	0.00964
																		--	--	--	984.5	0.43068	0.01398	879	0.24232	0.01355	823	0.12272	0.01108	807.5	0.08669	0.00968
																		--	--	--	985	0.43046	0.01398	879.5	0.24218	0.01354	823.5	0.12265	0.01107	808	0.08663	0.00968
																		--	--	--	986	0.43103	0.01397	880	0.24205	0.01354	824	0.12257	0.01107	808.5	0.08658	0.00967
																		--	--	--	987	0.43161	0.01396	880.5	0.24191	0.01353	824.5	0.1225	0.01106	809	0.08653	0.00967
																		--	--	--	987.5	0.43139	0.01396	881.5	0.24277	0.01354	825.5	0.12356	0.01109	809.5	0.08647	0.00966
																		--	--	--	988	0.43117	0.01395	882	0.24263	0.01353	826	0.12349	0.01109	810	0.08642	0.00966
																		--	--	--	989	0.43175	0.01395	883	0.24349	0.01354	827	0.12455	0.01112	810.5	0.08637	0.00965
																		--	--	--	989.5	0.43153	0.01394	884	0.24434	0.01354	827.5	0.12447	0.01111	811	0.08631	0.00965
																		--	--	--	990	0.43131	0.01394	884.5	0.24421	0.01353	828	0.1244	0.01111	811.5	0.08626	0.00964
																		--	--	--	990.5	0.4311	0.01394	885	0.24407	0.01353	828.5	0.12432	0.0111	812	0.08621	0.00963
																		--	--	--	991.5	0.43167	0.01393	885.5	0.24393	0.01352	829	0.12425	0.0111	812.5	0.08615	0.00963
																		--	--	--	992	0.43145	0.01393	886	0.24379	0.01352	829.5	0.12417	0.01109	813	0.0861	0.00962
																		--	--	--	993	0.43202	0.01392	886.5	0.24365	0.01351	830	0.1241	0.01108	813.5	0.08605	0.00962
																		--	--	--	994	0.4326	0.01391	887	0.24352	0.01351	830.5	0.12402	0.01108	814	0.086	0.00961
																		--	--	--	995	0.43317	0.0139	887.5	0.24338	0.0135	831	0.12395	0.01107	814.5	0.08594	0.00961
																		--	--	--	995.5	0.43295	0.0139	888	0.24324	0.01349	831.5	0.12387	0.01107	815	0.08589	0.0096
																		--	--	--	996	0.43273	0.0139	888.5	0.24311	0.01349	832	0.1238	0.01106	815.5	0.08584	0.0096
																		--	--	--	996.5	0.43251	0.01389	889	0.24297	0.01348	832.5	0.12372	0.01105	816	0.08578	0.00959
																		--	--	--	997	0.4323	0.01389	889.5	0.24283	0.01348	833	0.12365	0.01105	816.5	0.08573	0.00959
																		--	--	--	997.5	0.43208	0.01389	890	0.2427	0.01347	833.5	0.12358	0.01104	817	0.08568	0.00958
																		--	--	--	998	0.43186	0.01388	890.5	0.24256	0.01346	834	0.1235	0.01104	817.5	0.08563	0.00957
																		--	--	--	998.5	0.43165	0.01388	891	0.24242	0.01346	834.5	0.12343	0.01103	818	0.08557	0.00957
																		--	--	--	999	0.43143	0.01388	892	0.24327	0.01346	835	0.12335	0.01102	818.5	0.08552	0.00956
																		--	--	--	999.5	0.43122	0.01387	892.5	0.24314	0.01346	835.5	0.12328	0.01102	819	0.08547	0.00956
																		--	--	--	1000	0.431	0.01387	893	0.243	0.01345	836	0.12321	0.01101	819.5	0.08542	0.00955
																		--	--	--	1000.5	0.43078	0.01387	893.5	0.24287	0.01345	836.5	0.12313	0.01101	820	0.08537	0.00955
																		--	--	--	1001.5	0.43135	0.01386	894	0.24273	0.01344	837	0.12306	0.011	820.5	0.08531	0.00954
																		--	--	--	1002	0.43114	0.01386	894.5	0.24259	0.01343	837.5	0.12299	0.01099	821	0.08526	0.00954
																		--	--	--	1002.5	0.43092	0.01385	895	0.24246	0.01343	838	0.12291	0.01099	821.5	0.08521	0.00953
																		--	--	--	1003	0.43071	0.01385	895.5	0.24232	0.01342	838.5	0.12284	0.01098	822	0.08516	0.00953
																		--	--	--	1003.5	0.43049	0.01385	--	--	--	839	0.12277	0.01098	822.5	0.08511	0.00952
																		--	--	--	1004	0.43028	0.01384	--	--	--	839.5	0.12269	0.01097	823	0.08505	0.00952
																		--	--	--	1005	0.43085	0.01384	--	--	--	840	0.12262	0.01096	823.5	0.085	0.00951
																		--	--	--	1005.5	0.43063	0.01383	--	--	--	840.5	0.12255	0.01096	824	0.08495	0.0095
																		--	--	--	1006	0.43042	0.01383	--	--	--	841	0.12247	0.01095	824.5	0.0849	0.0095
																		--	--	--	1006.5	0.4302	0.01383	--	--	--	841.5	0.1224	0.01095	825	0.08485	0.00949
																		--	--	--	1007.5	0.43077	0.01382	--	--	--	842	0.12233	0.01094	825.5	0.0848	0.00949
																		--	--	--	1008	0.43056	0.01382	--	--	--	842.5	0.12226	0.01094	826	0.08475	0.00948
																		--	--	--	1008.5	0.43034	0.01381	--	--	--	843	0.12218	0.01093	826.5	0.08469	0.00948
																		--	--	--	1009	0.43013	0.01381	--	--	--	843.5	0.12211	0.01092	827	0.08464	0.00947
																		--	--	--	1009.5	0.42992	0.01381	--	--	--	844	0.12204	0.01092	827.5	0.08459	0.00947
																		--	--	--	1010	0.4297	0.0138	--	--	--	844.5	0.12197	0.01091	828	0.08454	0.00946
																		--	--	--	1010.5	0.42949	0.0138	--	--	--	845	0.12189	0.01091	828.5	0.08449	0.00946
																		--	--	--	1011	0.42928	0.0138	--	--	--	845.5	0.12182	0.0109	829	0.08444	0.00945
																		--	--	--	1011.5	0.42907	0.01379	--	--	--	846	0.12175	0.01089	829.5	0.08439	0.00945
																		--	--	--	1012	0.42885	0.01379	--	--	--	846.5	0.12168	0.01089	830	0.08434	0.00944
																		--	--	--	1013	0.42942	0.01378	--	--	--	847	0.12161	0.01088	830.5	0.08429	0.00943
																		--	--	--	1013.5	0.42921	0.01378	--	--	--	847.5	0.12153	0.01088	831	0.08424	0.00943
																		--	--	--	1014	0.42899	0.01378	--	--	--	848	0.12146	0.01087	831.5	0.08419	0.00942
																		--	--	--	1014.5	0.42878	0.01377	--	--	--	848.5	0.12139	0.01087	832	0.08413	0.00942
																		--	--	--	1015	0.42857	0.01377	--	--	--	849	0.12132	0.01086	832.5	0.08408	0.00941
																		--	--	--	1015.5	0.42836	0.01377	--	--	--	849.5	0.12125	0.01085	833	0.08403	0.00941
																		--	--	--	1016	0.42815	0.01376	--	--	--	850	0.12118	0.01085	833.5	0.08398	0.0094
																		--	--	--	1016.5	0.42794	0.01376	--	--	--	850.5	0.12111	0.01084	834.5	0.08508	0.00945
																		--	--	--	1017.5	0.4285	0.01375	--	--	--	851	0.12103	0.01084	835	0.08503	0.00945
																		--	--	--	1018	0.42829	0.01375	--	--	--	851.5	0.12096	0.01083	835.5	0.08498	0.00944
																		--	--	--	1018.5	0.42808	0.01375	--	--	--	852	0.12089	0.01083	836	0.08493	0.00943
																		--	--	--	1019	0.42787	0.01374	--	--	--	852.5	0.12082	0.01082	836.5	0.08488	0.00943
																		--	--	--	1019.5	0.42766	0.01374	--	--	--	853	0.12075	0.01081	837	0.08483	0.00942
																		--	--	--	1020	0.42745	0.01374	--	--	--	853.5	0.12068	0.01081	837.5	0.08478	0.00942
																		--	--	--	1021	0.42801	0.01373	--	--	--	854	0.12061	0.0108	838	0.08473	0.00941
																		--	--	--	1022	0.42857	0.01372	--	--	--	854.5	0.12054	0.0108	838.5	0.08468	0.00941
																		--	--	--	1023	0.42913	0.01371	--	--	--	855	0.12047	0.01079	839.5	0.08577	0.00945
																		--	--	--	1023.5	0.42892	0.01371	--	--	--	855.5	0.1204	0.01079	840	0.08571	0.00945
																		--	--	--	1024.5	0.42948	0.0137	--	--	--	856	0.12033	0.01078	840.5	0.08566	0.00944
																		--	--	--	1025	0.42927	0.0137	--	--	--	856.5	0.12026	0.01077	841	0.08561	0.00944
																		--	--	--	1026	0.42982	0.01369	--	--	--	857	0.12019	0.01077	841.5	0.08556	0.00943
																		--	--	--	1027	0.43038	0.01369	--	--	--	857.5	0.12012	0.01076	842	0.08551	0.00943
																		--	--	--	1027.5	0.43017	0.01368	--	--	--	858	0.12005	0.01076	842.5	0.08546	0.00942
																		--	--	--	1028.5	0.43072	0.01368	--	--	--	859	0.12107	0.01079	843	0.08541	0.00942
																		--	--	--	1029.5	0.43128	0.01367	--	--	--	859.5	0.121	0.01078	843.5	0.08536	0.00941
																		--	--	--	1030.5	0.43183	0.01366	--	--	--	860	0.12093	0.01078	844	0.08531	0.00941
																		--	--	--	1031	0.43162	0.01366	--	--	--	860.5	0.12086	0.01077	844.5	0.08526	0.0094
																		--	--	--	1031.5	0.43141	0.01366	--	--	--	861	0.12079	0.01077	845	0.08521	0.0094
																		--	--	--	1032.5	0.43196	0.01365	--	--	--	861.5	0.12072	0.01076	845.5	0.08516	0.00939
																		--	--	--	1033	0.43175	0.01365	--	--	--	862	0.12065	0.01075	846	0.08511	0.00939
																		--	--	--	1033.5	0.43154	0.01364	--	--	--	862.5	0.12058	0.01075	846.5	0.08506	0.00938
																		--	--	--	1034	0.43133	0.01364	--	--	--	863	0.12051	0.01074	847	0.08501	0.00938
																		--	--	--	1034.5	0.43113	0.01364	--	--	--	864	0.12153	0.01077	847.5	0.08496	0.00937
																		--	--	--	1035	0.43092	0.01363	--	--	--	864.5	0.12146	0.01077	848	0.08491	0.00937
																		--	--	--	1036	0.43147	0.01363	--	--	--	865	0.12139	0.01076	848.5	0.08486	0.00936
																		--	--	--	1037	0.43202	0.01362	--	--	--	865.5	0.12132	0.01076	849	0.08481	0.00936
																		--	--	--	1038	0.43256	0.01361	--	--	--	866	0.12125	0.01075	849.5	0.08476	0.00935
																		--	--	--	1038.5	0.43235	0.01361	--	--	--	866.5	0.12118	0.01074	850	0.08471	0.00935
																		--	--	--	1039	0.43215	0.01361	--	--	--	867	0.12111	0.01074	850.5	0.08466	0.00934
																		--	--	--	1040	0.43269	0.0136	--	--	--	867.5	0.12104	0.01073	851	0.08461	0.00934
																		--	--	--	1040.5	0.43248	0.0136	--	--	--	868	0.12097	0.01073	851.5	0.08456	0.00933
																		--	--	--	1041	0.43228	0.01359	--	--	--	868.5	0.1209	0.01072	852	0.08451	0.00933
																		--	--	--	1041.5	0.43207	0.01359	--	--	--	869	0.12083	0.01072	852.5	0.08446	0.00932
																		--	--	--	1042	0.43186	0.01359	--	--	--	869.5	0.12076	0.01071	853	0.08441	0.00932
																		--	--	--	1043	0.43241	0.01358	--	--	--	870	0.12069	0.01071	853.5	0.08436	0.00931
																		--	--	--	1044	0.43295	0.01357	--	--	--	871	0.1217	0.01074	854	0.08431	0.00931
																		--	--	--	1045	0.43349	0.01357	--	--	--	871.5	0.12163	0.01073	854.5	0.08426	0.0093
																		--	--	--	1046	0.43403	0.01356	--	--	--	872	0.12156	0.01072	855	0.08421	0.0093
																		--	--	--	1046.5	0.43383	0.01356	--	--	--	872.5	0.12149	0.01072	855.5	0.08416	0.00929
																		--	--	--	1047	0.43362	0.01355	--	--	--	873	0.12142	0.01071	856	0.08411	0.00929
																		--	--	--	1047.5	0.43341	0.01355	--	--	--	873.5	0.12135	0.01071	856.5	0.08406	0.00928
																		--	--	--	1048	0.43321	0.01355	--	--	--	874	0.12128	0.0107	857	0.08401	0.00927
																		--	--	--	1048.5	0.433	0.01354	--	--	--	874.5	0.12121	0.0107	857.5	0.08397	0.00927
																		--	--	--	1049	0.43279	0.01354	--	--	--	875	0.12114	0.01069	858	0.08392	0.00926
																		--	--	--	1049.5	0.43259	0.01354	--	--	--	875.5	0.12107	0.01069	858.5	0.08387	0.00926
																		--	--	--	1050	0.43238	0.01354	--	--	--	876	0.121	0.01068	859	0.08382	0.00925
																		--	--	--	1050.5	0.43218	0.01353	--	--	--	876.5	0.12094	0.01067	859.5	0.08377	0.00925
																		--	--	--	1051	0.43197	0.01353	--	--	--	877.5	0.12194	0.0107	860	0.08372	0.00924
																		--	--	--	1051.5	0.43176	0.01353	--	--	--	878	0.12187	0.0107	860.5	0.08367	0.00924
																		--	--	--	1052	0.43156	0.01352	--	--	--	878.5	0.1218	0.01069	861	0.08362	0.00923
																		--	--	--	1052.5	0.43135	0.01352	--	--	--	879	0.12173	0.01069	861.5	0.08358	0.00923
																		--	--	--	1053.5	0.43189	0.01351	--	--	--	879.5	0.12166	0.01068	862	0.08353	0.00922
																		--	--	--	1054	0.43169	0.01351	--	--	--	880	0.12159	0.01068	862.5	0.08348	0.00922
																		--	--	--	1055	0.43223	0.0135	--	--	--	880.5	0.12152	0.01067	863	0.08343	0.00921
																		--	--	--	1056	0.43277	0.0135	--	--	--	881.5	0.12252	0.0107	863.5	0.08338	0.00921
																		--	--	--	1057	0.4333	0.01349	--	--	--	882.5	0.12351	0.01073	864	0.08333	0.0092
																		--	--	--	1057.5	0.4331	0.01349	--	--	--	883	0.12344	0.01072	864.5	0.08329	0.0092
																		--	--	--	1058	0.43289	0.01348	--	--	--	883.5	0.12337	0.01072	865	0.08324	0.00919
																		--	--	--	1059	0.43343	0.01348	--	--	--	884	0.1233	0.01071	865.5	0.08319	0.00919
																		--	--	--	1060	0.43396	0.01347	--	--	--	884.5	0.12323	0.01071	866	0.08314	0.00919
																		--	--	--	1060.5	0.43376	0.01347	--	--	--	885	0.12316	0.0107	866.5	0.08309	0.00918
																		--	--	--	1061.5	0.43429	0.01346	--	--	--	885.5	0.12309	0.0107	867	0.08304	0.00918
																		--	--	--	1062	0.43409	0.01346	--	--	--	886	0.12302	0.01069	867.5	0.083	0.00917
																		--	--	--	1062.5	0.43388	0.01345	--	--	--	886.5	0.12296	0.01068	868	0.08295	0.00917
																		--	--	--	1063	0.43368	0.01345	--	--	--	887	0.12289	0.01068	868.5	0.0829	0.00916
																		--	--	--	1063.5	0.43347	0.01345	--	--	--	887.5	0.12282	0.01067	869	0.08285	0.00916
																		--	--	--	1064	0.43327	0.01345	--	--	--	888	0.12275	0.01067	869.5	0.08281	0.00915
																		--	--	--	1064.5	0.43307	0.01344	--	--	--	888.5	0.12268	0.01066	870	0.08276	0.00915
																		--	--	--	1065	0.43286	0.01344	--	--	--	889	0.12261	0.01066	870.5	0.08271	0.00914
																		--	--	--	1065.5	0.43266	0.01344	--	--	--	889.5	0.12254	0.01065	871	0.08266	0.00914
																		--	--	--	1066.5	0.43319	0.01343	--	--	--	890	0.12247	0.01065	871.5	0.08262	0.00913
																		--	--	--	1067.5	0.43372	0.01342	--	--	--	890.5	0.1224	0.01064	872	0.08257	0.00913
																		--	--	--	1068	0.43352	0.01342	--	--	--	891.5	0.12339	0.01067	872.5	0.08252	0.00912
																		--	--	--	1068.5	0.43332	0.01342	--	--	--	892	0.12332	0.01066	873	0.08247	0.00912
																		--	--	--	1069	0.43312	0.01341	--	--	--	892.5	0.12325	0.01066	873.5	0.08243	0.00911
																		--	--	--	1069.5	0.43291	0.01341	--	--	--	893	0.12318	0.01065	874	0.08238	0.00911
																		--	--	--	1070.5	0.43344	0.0134	--	--	--	893.5	0.12311	0.01065	874.5	0.08233	0.0091
																		--	--	--	1071.5	0.43397	0.0134	--	--	--	894	0.12304	0.01064	875	0.08229	0.0091
																		--	--	--	1072	0.43377	0.01339	--	--	--	894.5	0.12297	0.01064	875.5	0.08224	0.00909
																		--	--	--	1073	0.4343	0.01339	--	--	--	895	0.12291	0.01063	876	0.08219	0.00909
																		--	--	--	1073.5	0.43409	0.01339	--	--	--	895.5	0.12284	0.01063	876.5	0.08214	0.00908
																		--	--	--	1074	0.43389	0.01338	--	--	--	896	0.12277	0.01062	877	0.0821	0.00908
																		--	--	--	1074.5	0.43369	0.01338	--	--	--	896.5	0.1227	0.01062	877.5	0.08205	0.00907
																		--	--	--	1075	0.43349	0.01338	--	--	--	897	0.12263	0.01061	878	0.082	0.00907
																		--	--	--	1075.5	0.43329	0.01337	--	--	--	897.5	0.12256	0.01061	878.5	0.08196	0.00906
																		--	--	--	1076.5	0.43381	0.01337	--	--	--	898	0.12249	0.0106	879	0.08191	0.00906
																		--	--	--	1077.5	0.43434	0.01336	--	--	--	898.5	0.12243	0.0106	879.5	0.08186	0.00905
																		--	--	--	1078	0.43414	0.01336	--	--	--	899	0.12236	0.01059	880	0.08182	0.00905
																		--	--	--	1078.5	0.43394	0.01335	--	--	--	899.5	0.12229	0.01058	880.5	0.08177	0.00904
																		--	--	--	1079	0.43373	0.01335	--	--	--	900	0.12222	0.01058	881	0.08173	0.00904
																		--	--	--	1079.5	0.43353	0.01335	--	--	--	900.5	0.12215	0.01057	881.5	0.08168	0.00903
																		--	--	--	1080.5	0.43406	0.01334	--	--	--	901	0.12209	0.01057	882	0.08163	0.00903
																		--	--	--	1081	0.43386	0.01334	--	--	--	901.5	0.12202	0.01056	882.5	0.08159	0.00902
																		--	--	--	1081.5	0.43366	0.01334	--	--	--	902	0.12195	0.01056	883	0.08154	0.00902
																		--	--	--	1082	0.43346	0.01333	--	--	--	902.5	0.12188	0.01055	883.5	0.08149	0.00902
																		--	--	--	1082.5	0.43326	0.01333	--	--	--	903.5	0.12286	0.01058	884	0.08145	0.00901
																		--	--	--	1083	0.43306	0.01333	--	--	--	904	0.12279	0.01058	884.5	0.0814	0.00901
																		--	--	--	1084	0.43358	0.01332	--	--	--	904.5	0.12272	0.01057	885	0.08136	0.009
																		--	--	--	1084.5	0.43338	0.01332	--	--	--	905	0.12265	0.01056	885.5	0.08131	0.009
																		--	--	--	1085	0.43318	0.01331	--	--	--	905.5	0.12258	0.01056	886	0.08126	0.00899
																		--	--	--	1085.5	0.43298	0.01331	--	--	--	906	0.12252	0.01055	886.5	0.08122	0.00899
																		--	--	--	1086	0.43278	0.01331	--	--	--	906.5	0.12245	0.01055	887	0.08117	0.00898
																		--	--	--	1087	0.4333	0.0133	--	--	--	907	0.12238	0.01054	887.5	0.08113	0.00898
																		--	--	--	1087.5	0.4331	0.0133	--	--	--	907.5	0.12231	0.01054	888	0.08108	0.00897
																		--	--	--	1088.5	0.43362	0.01329	--	--	--	908	0.12225	0.01053	888.5	0.08104	0.00897
																		--	--	--	1089.5	0.43414	0.01329	--	--	--	908.5	0.12218	0.01053	889	0.08099	0.00896
																		--	--	--	1090.5	0.43466	0.01328	--	--	--	909	0.12211	0.01052	889.5	0.08094	0.00896
																		--	--	--	1091.5	0.43518	0.01327	--	--	--	909.5	0.12205	0.01052	890	0.0809	0.00895
																		--	--	--	1092.5	0.4357	0.01327	--	--	--	910.5	0.12301	0.01054	890.5	0.08085	0.00895
																		--	--	--	1093	0.4355	0.01326	--	--	--	911	0.12294	0.01054	891	0.08081	0.00894
																		--	--	--	1093.5	0.4353	0.01326	--	--	--	911.5	0.12287	0.01053	892	0.08184	0.00899
																		--	--	--	1094	0.4351	0.01326	--	--	--	912	0.12281	0.01053	892.5	0.08179	0.00898
																		--	--	--	1094.5	0.4349	0.01326	--	--	--	912.5	0.12274	0.01052	893	0.08175	0.00898
																		--	--	--	1095.5	0.43542	0.01325	--	--	--	913	0.12267	0.01052	893.5	0.0817	0.00897
																		--	--	--	1096	0.43522	0.01325	--	--	--	913.5	0.12261	0.01051	894	0.08166	0.00897
																		--	--	--	1096.5	0.43502	0.01324	--	--	--	914	0.12254	0.01051	894.5	0.08161	0.00896
																		--	--	--	1097	0.43482	0.01324	--	--	--	914.5	0.12247	0.0105	895	0.08156	0.00896
																		--	--	--	1097.5	0.43462	0.01324	--	--	--	915	0.1224	0.0105	895.5	0.08152	0.00896
																		--	--	--	1098	0.43443	0.01323	--	--	--	915.5	0.12234	0.01049	896	0.08147	0.00895
																		--	--	--	1098.5	0.43423	0.01323	--	--	--	916	0.12227	0.01049	896.5	0.08143	0.00895
																		--	--	--	1099	0.43403	0.01323	--	--	--	916.5	0.1222	0.01048	897	0.08138	0.00894
																		--	--	--				--	--	--	917	0.12214	0.01048	897.5	0.08134	0.00894
																		--	--	--				--	--	--	917.5	0.12207	0.01047	898	0.08129	0.00893
																		--	--	--				--	--	--	918	0.122	0.01047	898.5	0.08125	0.00893
																		--	--	--				--	--	--	918.5	0.12194	0.01046	899	0.0812	0.00892
																		--	--	--				--	--	--	919	0.12187	0.01046	899.5	0.08116	0.00892
																		--	--	--				--	--	--	919.5	0.12181	0.01045	900	0.08111	0.00891
																		--	--	--				--	--	--	920	0.12174	0.01045	900.5	0.08107	0.00891
																		--	--	--				--	--	--	920.5	0.12167	0.01044	901	0.08102	0.0089
																		--	--	--				--	--	--	921	0.12161	0.01044	901.5	0.08098	0.0089
																		--	--	--				--	--	--	921.5	0.12154	0.01043	902	0.08093	0.0089
																		--	--	--				--	--	--	922	0.12148	0.01043	902.5	0.08089	0.00889
																		--	--	--				--	--	--	922.5	0.12141	0.01042	903	0.08084	0.00889
																		--	--	--				--	--	--	923	0.12134	0.01042	903.5	0.0808	0.00888
																		--	--	--				--	--	--	923.5	0.12128	0.01041	904	0.08075	0.00888
																		--	--	--				--	--	--	924	0.12121	0.01041	904.5	0.08071	0.00887
																		--	--	--				--	--	--	924.5	0.12115	0.0104	905	0.08066	0.00887
																		--	--	--				--	--	--	925	0.12108	0.0104	905.5	0.08062	0.00886
																		--	--	--				--	--	--	925.5	0.12102	0.01039	906	0.08057	0.00886
																		--	--	--				--	--	--	926	0.12095	0.01039	907	0.08159	0.0089
																		--	--	--				--	--	--	926.5	0.12089	0.01038	907.5	0.08154	0.0089
																		--	--	--				--	--	--	927	0.12082	0.01038	908	0.0815	0.00889
																		--	--	--				--	--	--	927.5	0.12075	0.01037	908.5	0.08145	0.00889
																		--	--	--				--	--	--	928	0.12069	0.01037	909	0.08141	0.00888
																		--	--	--				--	--	--	928.5	0.12062	0.01036	909.5	0.08136	0.00888
																		--	--	--				--	--	--	929	0.12056	0.01036	910	0.08132	0.00887
																		--	--	--				--	--	--	929.5	0.12049	0.01035	910.5	0.08127	0.00887
																		--	--	--				--	--	--	930	0.12043	0.01035	911	0.08123	0.00887
																		--	--	--				--	--	--	930.5	0.12037	0.01034	911.5	0.08118	0.00886
																		--	--	--				--	--	--	931	0.1203	0.01034	912	0.08114	0.00886
																		--	--	--				--	--	--	931.5	0.12024	0.01033	912.5	0.0811	0.00885
																		--	--	--				--	--	--	932	0.12017	0.01033	913	0.08105	0.00885
																		--	--	--				--	--	--	932.5	0.12011	0.01032	913.5	0.08101	0.00884
																		--	--	--				--	--	--	933	0.12004	0.01032	914	0.08096	0.00884
																		--	--	--				--	--	--	933.5	0.11998	0.01031	914.5	0.08092	0.00883
																		--	--	--				--	--	--	934	0.11991	0.01031	915	0.08087	0.00883
																		--	--	--				--	--	--	934.5	0.11985	0.0103	915.5	0.08083	0.00882
																		--	--	--				--	--	--	935	0.11979	0.0103	916	0.08079	0.00882
																		--	--	--				--	--	--	935.5	0.11972	0.01029	916.5	0.08074	0.00882
																		--	--	--				--	--	--	936	0.11966	0.01029	917	0.0807	0.00881
																		--	--	--				--	--	--	937	0.1206	0.01031	917.5	0.08065	0.00881
																		--	--	--				--	--	--	937.5	0.12053	0.01031	918	0.08061	0.0088
																		--	--	--				--	--	--	938	0.12047	0.0103	918.5	0.08057	0.0088
																		--	--	--				--	--	--	938.5	0.1204	0.0103	919	0.08052	0.00879
																		--	--	--				--	--	--	939	0.12034	0.01029	919.5	0.08048	0.00879
																		--	--	--				--	--	--	939.5	0.12028	0.01029	920	0.08043	0.00878
																		--	--	--				--	--	--	940	0.12021	0.01028	920.5	0.08039	0.00878
																		--	--	--				--	--	--	940.5	0.12015	0.01028	921	0.08035	0.00878
																		--	--	--				--	--	--	941	0.12009	0.01027	921.5	0.0803	0.00877
																		--	--	--				--	--	--	941.5	0.12002	0.01027	922	0.08026	0.00877
																		--	--	--				--	--	--	942	0.11996	0.01026	922.5	0.08022	0.00876
																		--	--	--				--	--	--	942.5	0.11989	0.01026	923	0.08017	0.00876
																		--	--	--				--	--	--	943	0.11983	0.01025	923.5	0.08013	0.00875
																		--	--	--				--	--	--	944	0.12076	0.01028	924	0.08009	0.00875
																		--	--	--				--	--	--	944.5	0.1207	0.01028	924.5	0.08004	0.00874
																		--	--	--				--	--	--	945	0.12063	0.01027	925	0.08	0.00874
																		--	--	--				--	--	--	945.5	0.12057	0.01027	925.5	0.07996	0.00874
																		--	--	--				--	--	--	946	0.12051	0.01026	926	0.07991	0.00873
																		--	--	--				--	--	--	947	0.12144	0.01029	926.5	0.07987	0.00873
																		--	--	--				--	--	--	947.5	0.12137	0.01028	927	0.07983	0.00872
																		--	--	--				--	--	--	948	0.12131	0.01028	927.5	0.07978	0.00872
																		--	--	--				--	--	--	948.5	0.12124	0.01027	928	0.07974	0.00871
																		--	--	--				--	--	--	949	0.12118	0.01027	928.5	0.0797	0.00871
																		--	--	--				--	--	--	949.5	0.12112	0.01026	929	0.07966	0.0087
																		--	--	--				--	--	--	950	0.12105	0.01026	929.5	0.07961	0.0087
																		--	--	--				--	--	--	950.5	0.12099	0.01025	930	0.07957	0.0087
																		--	--	--				--	--	--	951	0.12093	0.01025	930.5	0.07953	0.00869
																		--	--	--				--	--	--	951.5	0.12086	0.01024	931	0.07948	0.00869
																		--	--	--				--	--	--	952	0.1208	0.01024	932	0.08047	0.00873
																		--	--	--				--	--	--	952.5	0.12073	0.01023	932.5	0.08043	0.00872
																		--	--	--				--	--	--	953.5	0.12166	0.01026	933	0.08039	0.00872
																		--	--	--				--	--	--	954	0.12159	0.01025	933.5	0.08034	0.00872
																		--	--	--				--	--	--	954.5	0.12153	0.01025	934	0.0803	0.00871
																		--	--	--				--	--	--	955	0.12147	0.01024	934.5	0.08026	0.00871
																		--	--	--				--	--	--	955.5	0.1214	0.01024	935	0.08021	0.0087
																		--	--	--				--	--	--	956.5	0.12232	0.01027	935.5	0.08017	0.0087
																		--	--	--				--	--	--	957	0.12226	0.01026	936	0.08013	0.00869
																		--	--	--				--	--	--	957.5	0.12219	0.01026	937	0.08111	0.00874
																		--	--	--				--	--	--	958	0.12213	0.01025	937.5	0.08107	0.00873
																		--	--	--				--	--	--	958.5	0.12207	0.01025	938	0.08102	0.00873
																		--	--	--				--	--	--	959	0.122	0.01024	939	0.082	0.00877
																		--	--	--				--	--	--	959.5	0.12194	0.01024	939.5	0.08196	0.00876
																		--	--	--				--	--	--	960	0.12188	0.01023	940	0.08191	0.00876
																		--	--	--				--	--	--	960.5	0.12181	0.01023	940.5	0.08187	0.00876
																		--	--	--				--	--	--	961	0.12175	0.01022	941	0.08183	0.00875
																		--	--	--				--	--	--	961.5	0.12168	0.01022	941.5	0.08178	0.00875
																		--	--	--				--	--	--	962	0.12162	0.01021	942	0.08174	0.00874
																		--	--	--				--	--	--	962.5	0.12156	0.01021	942.5	0.0817	0.00874
																		--	--	--				--	--	--	963	0.1215	0.0102	943	0.08165	0.00873
																		--	--	--				--	--	--	963.5	0.12143	0.0102	943.5	0.08161	0.00873
																		--	--	--				--	--	--	964.5	0.12234	0.01022	944	0.08157	0.00872
																		--	--	--				--	--	--	965	0.12228	0.01022	944.5	0.08152	0.00872
																		--	--	--				--	--	--	965.5	0.12222	0.01021	945	0.08148	0.00872
																		--	--	--				--	--	--	966	0.12215	0.01021	945.5	0.08144	0.00871
																		--	--	--							966.5	0.12209	0.0102	946	0.0814	0.00871
																		--	--	--							967	0.12203	0.0102	946.5	0.08135	0.0087
																		--	--	--							967.5	0.12196	0.01019	947	0.08131	0.0087
																		--	--	--							968	0.1219	0.01019	947.5	0.08127	0.00869
																		--	--	--							968.5	0.12184	0.01019	948	0.08122	0.00869
																		--	--	--							969	0.12178	0.01018	948.5	0.08118	0.00869
																		--	--	--							969.5	0.12171	0.01018	949	0.08114	0.00868
																		--	--	--							970	0.12165	0.01017	949.5	0.0811	0.00868
																		--	--	--							970.5	0.12159	0.01017	950	0.08105	0.00867
																		--	--	--							971.5	0.12249	0.01019	950.5	0.08101	0.00867
																		--	--	--							972	0.12243	0.01019	951	0.08097	0.00866
																		--	--	--							973	0.12333	0.01021	951.5	0.08092	0.00866
																		--	--	--							973.5	0.12327	0.01021	952	0.08088	0.00866
																		--	--	--							974	0.1232	0.0102	952.5	0.08084	0.00865
																		--	--	--							974.5	0.12314	0.0102	953	0.0808	0.00865
																		--	--	--							975	0.12308	0.01019	953.5	0.08076	0.00864
																		--	--	--							975.5	0.12301	0.01019	954	0.08071	0.00864
																		--	--	--							976	0.12295	0.01018	954.5	0.08067	0.00864
																		--	--	--							976.5	0.12289	0.01018	955	0.08063	0.00863
																		--	--	--							977	0.12282	0.01017	955.5	0.08059	0.00863
																		--	--	--							977.5	0.12276	0.01017	956	0.08054	0.00862
																		--	--	--							978	0.1227	0.01016	956.5	0.0805	0.00862
																		--	--	--							978.5	0.12264	0.01016	957	0.08046	0.00861
																		--	--	--							979	0.12257	0.01015	957.5	0.08042	0.00861
																		--	--	--							979.5	0.12251	0.01015	958	0.08038	0.00861
																		--	--	--							980	0.12245	0.01015	958.5	0.08033	0.0086
																		--	--	--							980.5	0.12239	0.01014	959.5	0.08129	0.00864
																		--	--	--							981	0.12232	0.01014	960	0.08125	0.00864
																		--	--	--							981.5	0.12226	0.01013	960.5	0.08121	0.00863
																		--	--	--							982	0.1222	0.01013	961	0.08117	0.00863
																		--	--	--							982.5	0.12214	0.01012	962	0.08212	0.00867
																		--	--	--							983	0.12208	0.01012	962.5	0.08208	0.00866
																		--	--	--							983.5	0.12201	0.01011	963	0.08204	0.00866
																		--	--	--							984	0.12195	0.01011	963.5	0.08199	0.00866
																		--	--	--							984.5	0.12189	0.0101	964	0.08195	0.00865
																		--	--	--							985	0.12183	0.0101	964.5	0.08191	0.00865
																		--	--	--							985.5	0.12177	0.01009	965	0.08187	0.00864
																		--	--	--							986	0.1217	0.01009	965.5	0.08182	0.00864
																		--	--	--							986.5	0.12164	0.01009	966	0.08178	0.00863
																		--	--	--							987	0.12158	0.01008	966.5	0.08174	0.00863
																		--	--	--							987.5	0.12152	0.01008	967	0.0817	0.00863
																		--	--	--							988	0.12146	0.01007	967.5	0.08165	0.00862
																		--	--	--							988.5	0.1214	0.01007	968	0.08161	0.00862
																		--	--	--							989	0.12133	0.01006	968.5	0.08157	0.00861
																		--	--	--							989.5	0.12127	0.01006	969	0.08153	0.00861
																		--	--	--							990	0.12121	0.01005	969.5	0.08149	0.00861
																		--	--	--							990.5	0.12115	0.01005	970	0.08144	0.0086
																		--	--	--							991	0.12109	0.01004	970.5	0.0814	0.0086
																		--	--	--							991.5	0.12103	0.01004	971	0.08136	0.00859
																		--	--	--							992	0.12097	0.01004	971.5	0.08132	0.00859
																		--	--	--							992.5	0.12091	0.01003	972	0.08128	0.00858
																		--	--	--							993.5	0.12179	0.01005	972.5	0.08123	0.00858
																		--	--	--							994	0.12173	0.01005	973	0.08119	0.00858
																		--	--	--							994.5	0.12167	0.01005	973.5	0.08115	0.00857
																		--	--	--							995	0.12161	0.01004	974	0.08111	0.00857
																		--	--	--							995.5	0.12155	0.01004	974.5	0.08107	0.00856
																		--	--	--							996	0.12149	0.01003	975	0.08103	0.00856
																		--	--	--							996.5	0.12142	0.01003	975.5	0.08098	0.00856
																		--	--	--							997	0.12136	0.01002	976	0.08094	0.00855
																		--	--	--							997.5	0.1213	0.01002	976.5	0.0809	0.00855
																		--	--	--							998	0.12124	0.01001	977	0.08086	0.00854
																		--	--	--							998.5	0.12118	0.01001	977.5	0.08082	0.00854
																		--	--	--							999	0.12112	0.01001	978	0.08078	0.00854
																		--	--	--							1000	0.122	0.01003	978.5	0.08074	0.00853
																		--	--	--							1000.5	0.12194	0.01002	979	0.08069	0.00853
																		--	--	--							1001	0.12188	0.01002	979.5	0.08065	0.00852
																		--	--	--							1001.5	0.12182	0.01002	980	0.08061	0.00852
																		--	--	--							1002	0.12176	0.01001	980.5	0.08057	0.00852
																		--	--	--							1002.5	0.1217	0.01001	981	0.08053	0.00851
																		--	--	--							1003	0.12164	0.01	981.5	0.08049	0.00851
																		--	--	--							1003.5	0.12157	0.01	982	0.08045	0.0085
																		--	--	--							1004	0.12151	0.00999	982.5	0.08041	0.0085
																		--	--	--							1004.5	0.12145	0.00999	983	0.08037	0.00849
																		--	--	--							1005	0.12139	0.00998	983.5	0.08033	0.00849
																		--	--	--							1005.5	0.12133	0.00998	984	0.08028	0.00849
																		--	--	--							1006	0.12127	0.00998	984.5	0.08024	0.00848
																		--	--	--							1006.5	0.12121	0.00997	985	0.0802	0.00848
																		--	--	--							1007	0.12115	0.00997	985.5	0.08016	0.00847
																		--	--	--							1007.5	0.12109	0.00996	986	0.08012	0.00847
																		--	--	--							1008	0.12103	0.00996	986.5	0.08008	0.00847
																		--	--	--							1008.5	0.12097	0.00995	987	0.08004	0.00846
																		--	--	--							1009	0.12091	0.00995	987.5	0.08	0.00846
																		--	--	--							1009.5	0.12085	0.00994	988	0.07996	0.00845
																		--	--	--							1010	0.12079	0.00994	989	0.08089	0.00849
																		--	--	--							1010.5	0.12073	0.00994	990	0.08182	0.00853
																		--	--	--							1011	0.12067	0.00993	990.5	0.08178	0.00853
																		--	--	--							1011.5	0.12061	0.00993	991	0.08174	0.00852
																		--	--	--							1012	0.12055	0.00992	991.5	0.08169	0.00852
																		--	--	--							1012.5	0.12049	0.00992	992	0.08165	0.00851
																		--	--	--							1013	0.12043	0.00991	992.5	0.08161	0.00851
																		--	--	--							1013.5	0.12037	0.00991	993	0.08157	0.00851
																		--	--	--							1014	0.12032	0.0099	994	0.08249	0.00854
																		--	--	--							1014.5	0.12026	0.0099	994.5	0.08245	0.00854
																		--	--	--							1015	0.1202	0.0099	995	0.08241	0.00854
																		--	--	--							1016	0.12106	0.00992	995.5	0.08237	0.00853
																		--	--	--							1016.5	0.121	0.00991	996	0.08233	0.00853
																		--	--	--							1017	0.12094	0.00991	996.5	0.08229	0.00852
																		--	--	--							1017.5	0.12088	0.00991	997	0.08225	0.00852
																		--	--	--							1018	0.12083	0.0099	997.5	0.08221	0.00852
																		--	--	--							1018.5	0.12077	0.0099	998	0.08216	0.00851
																		--	--	--							1019	0.12071	0.00989	998.5	0.08212	0.00851
																		--	--	--							1019.5	0.12065	0.00989	999	0.08208	0.0085
																		--	--	--							1020	0.12059	0.00988	999.5	0.08204	0.0085
																		--	--	--							1021	0.12145	0.00991	1000	0.082	0.0085
																		--	--	--							1021.5	0.12139	0.0099	1000.5	0.08196	0.00849
																		--	--	--							1022	0.12133	0.0099	1001	0.08192	0.00849
																		--	--	--							1022.5	0.12127	0.00989	1001.5	0.08188	0.00848
																		--	--	--							1023	0.12121	0.00989	1002	0.08184	0.00848
																		--	--	--							1023.5	0.12115	0.00989	1002.5	0.0818	0.00848
																		--	--	--							1024	0.12109	0.00988	1003	0.08175	0.00847
																		--	--	--							1024.5	0.12103	0.00988	1003.5	0.08171	0.00847
																		--	--	--							1025	0.12098	0.00987	1004	0.08167	0.00846
																		--	--	--							1025.5	0.12092	0.00987	1004.5	0.08163	0.00846
																		--	--	--							1026	0.12086	0.00986	1005	0.08159	0.00846
																		--	--	--							1026.5	0.1208	0.00986	1005.5	0.08155	0.00845
																		--	--	--							1027	0.12074	0.00986	1006	0.08151	0.00845
																		--	--	--							1027.5	0.12068	0.00985	1006.5	0.08147	0.00845
																		--	--	--							1028	0.12062	0.00985	1007	0.08143	0.00844
																		--	--	--							1028.5	0.12056	0.00984	1007.5	0.08139	0.00844
																		--	--	--							1029	0.12051	0.00984	1008	0.08135	0.00843
																		--	--	--							1029.5	0.12045	0.00983	1008.5	0.08131	0.00843
																		--	--	--							1030	0.12039	0.00983	1009	0.08127	0.00843
																		--	--	--							1030.5	0.12033	0.00983	1009.5	0.08123	0.00842
																		--	--	--							1031	0.12027	0.00982	1010	0.08119	0.00842
																		--	--	--							1031.5	0.12021	0.00982	1010.5	0.08115	0.00841
																		--	--	--							1032	0.12016	0.00981	1011	0.08111	0.00841
																		--	--	--							1032.5	0.1201	0.00981	1011.5	0.08107	0.00841
																		--	--	--							1033	0.12004	0.0098	1012	0.08103	0.0084
																		--	--	--							1033.5	0.11998	0.0098	1012.5	0.08099	0.0084
																		--	--	--							1034	0.11992	0.0098	1013	0.08095	0.00839
																		--	--	--							1034.5	0.11986	0.00979	1013.5	0.08091	0.00839
																		--	--	--							1035	0.11981	0.00979	1014	0.08087	0.00839
																		--	--	--							1035.5	0.11975	0.00978	1014.5	0.08083	0.00838
																		--	--	--							1036	0.11969	0.00978	1015	0.08079	0.00838
																		--	--	--							1036.5	0.11963	0.00977	1015.5	0.08075	0.00838
																		--	--	--							1037	0.11958	0.00977	1016	0.08071	0.00837
																		--	--	--							1037.5	0.11952	0.00977	1016.5	0.08067	0.00837
																		--	--	--							1038	0.11946	0.00976	1017.5	0.08157	0.0084
																		--	--	--							1039	0.12031	0.00978	1018	0.08153	0.0084
																		--	--	--							1039.5	0.12025	0.00978	1018.5	0.08149	0.0084
																		--	--	--							1040	0.12019	0.00978	1019	0.08145	0.00839
																		--	--	--							1040.5	0.12013	0.00977	1019.5	0.08141	0.00839
																		--	--	--							1041	0.12008	0.00977	1020	0.08137	0.00838
																		--	--	--							1042	0.12092	0.00979	1020.5	0.08133	0.00838
																		--	--	--							1042.5	0.12086	0.00979	1021	0.08129	0.00838
																		--	--	--							1043	0.12081	0.00978	1021.5	0.08125	0.00837
																		--	--	--							1043.5	0.12075	0.00978	1022	0.08121	0.00837
																		--	--	--							1044	0.12069	0.00977	1022.5	0.08117	0.00837
																		--	--	--							1044.5	0.12063	0.00977	1023	0.08113	0.00836
																		--	--	--							1045	0.12057	0.00976	1023.5	0.08109	0.00836
																		--	--	--							1045.5	0.12052	0.00976	1024	0.08105	0.00835
																		--	--	--							1046	0.12046	0.00976	1024.5	0.08102	0.00835
																		--	--	--							1046.5	0.1204	0.00975	1025	0.08098	0.00835
																		--	--	--							1047	0.12034	0.00975	1026	0.08187	0.00838
																		--	--	--							1047.5	0.12029	0.00974	1026.5	0.08183	0.00838
																		--	--	--							1048	0.12023	0.00974	1027.5	0.08273	0.00841
																		--	--	--							1049	0.12107	0.00976	1028	0.08268	0.00841
																		--	--	--							1049.5	0.12101	0.00976	1028.5	0.08264	0.00841
																		--	--	--							1050.5	0.12185	0.00978	1029	0.0826	0.0084
																		--	--	--							1051	0.12179	0.00978	1029.5	0.08256	0.0084
																		--	--	--							1051.5	0.12173	0.00977	1030	0.08252	0.00839
																		--	--	--							1052	0.12167	0.00977	1030.5	0.08248	0.00839
																		--	--	--							1052.5	0.12162	0.00976	1031	0.08244	0.00839
																		--	--	--							1053	0.12156	0.00976	1031.5	0.0824	0.00838
																		--	--	--							1054	0.12239	0.00978	1032	0.08236	0.00838
																		--	--	--							1054.5	0.12233	0.00978	1032.5	0.08232	0.00838
																		--	--	--							1055	0.12227	0.00977	1033	0.08228	0.00837
																		--	--	--							1055.5	0.12222	0.00977	1033.5	0.08224	0.00837
																		--	--	--							1056.5	0.12305	0.00979	1034	0.08221	0.00836
																		--	--	--							1057	0.12299	0.00979	1034.5	0.08217	0.00836
																		--	--	--							1057.5	0.12293	0.00978	1035	0.08213	0.00836
																		--	--	--							1058	0.12287	0.00978	1035.5	0.08209	0.00835
																		--	--	--							1058.5	0.12282	0.00977	1036	0.08205	0.00835
																		--	--	--							1059	0.12276	0.00977	1036.5	0.08201	0.00835
																		--	--	--							1059.5	0.1227	0.00977	1037	0.08197	0.00834
																		--	--	--							1060	0.12264	0.00976	1037.5	0.08193	0.00834
																		--	--	--							1060.5	0.12258	0.00976	1038	0.08189	0.00833
																		--	--	--							1061	0.12253	0.00975	1038.5	0.08185	0.00833
																		--	--	--							1062	0.12335	0.00977	1039	0.08181	0.00833
																		--	--	--							1062.5	0.12329	0.00977	1039.5	0.08177	0.00832
																		--	--	--							1063	0.12324	0.00977	1040	0.08173	0.00832
																		--	--	--							1063.5	0.12318	0.00976	1040.5	0.08169	0.00832
[truncated: 453 more rows]

## Sheet: Supplementary Figure 3
				Lane 2	GeneRuler 1kb Plus DNA Ladder			from bottom 75, 200, 300, 400, 500, 700, 1000, 1500, 2000, 3000, 4000, 5000, 7000, 10000, and 20000 bp.
				Lane 3	Purified P-1
				Lane 4	Purified P-2
				Lane 5	Dumbbell Assembly
				Lane 7	Crude P-1
				Lane 8	Crude P-2

## Sheet: Supplementary Figure 5
	Supplementary Figure 5a				Supplementary Figure 5b				Supplementary Figure 5c				Supplementary Figure 5d				Supplementary Figure 5e				Supplementary Figure 5f
Time (us)	Current (pA)	Fit (pA)		Time (us)	Current (pA)	Fit (pA)		Time (us)	Current (pA)	Fit (pA)		Time (us)	Current (pA)	Fit (pA)		Time (us)	Current (pA)	Fit (pA)		Time (us)	Current (pA)	Fit (pA)
0.24	-196.58	-154.29		0.24	-98.39	-108.64		0.24	-142.91	-120.28		0.24	-287.03	-149.74		0.24	-61.47	-119.03		0.24	-234.38	-162.74
0.48	-191.46	-154.29		0.48	-98.24	-108.64		0.48	-140.49	-120.28		0.48	-287.11	-149.74		0.48	-63.93	-119.03		0.48	-230.29	-162.74
0.72	-185.48	-154.29		0.72	-98.95	-108.64		0.72	-137.3	-120.28		0.72	-284.94	-149.74		0.72	-67.5	-119.03		0.72	-224.72	-162.74
0.96	-178.88	-154.29		0.96	-100.63	-108.64		0.96	-133.38	-120.28		0.96	-280.52	-149.74		0.96	-72.02	-119.03		0.96	-217.87	-162.74
1.2	-171.95	-154.29		1.2	-103.33	-108.64		1.2	-128.76	-120.28		1.2	-273.91	-149.74		1.2	-77.28	-119.03		1.2	-210.02	-162.74
1.44	-165.01	-154.29		1.44	-107.06	-108.64		1.44	-123.51	-120.28		1.44	-265.22	-149.74		1.44	-83.04	-119.03		1.44	-201.51	-162.74
1.68	-158.34	-154.29		1.68	-111.72	-108.64		1.68	-117.71	-120.28		1.68	-254.63	-149.74		1.68	-89.02	-119.03		1.68	-192.72	-162.74
1.92	-152.22	-154.29		1.92	-117.16	-108.64		1.92	-111.48	-120.28		1.92	-242.34	-149.74		1.92	-94.93	-119.03		1.92	-184.06	-162.74
2.16	-146.87	-154.29		2.16	-123.17	-108.64		2.16	-104.94	-120.28		2.16	-228.59	-149.74		2.16	-100.49	-119.03		2.16	-175.92	-162.74
2.4	-142.44	-154.29		2.4	-129.48	-108.64		2.4	-98.22	-120.28		2.4	-213.64	-149.74		2.4	-105.46	-119.03		2.4	-168.68	-162.74
2.64	-139.02	-154.29		2.64	-135.77	-108.64		2.64	-91.48	-120.28		2.64	-197.75	-149.74		2.64	-109.63	-119.03		2.64	-162.65	-162.74
2.88	-136.62	-154.29		2.88	-141.71	-108.64		2.88	-84.86	-120.28		2.88	-181.2	-149.74		2.88	-112.86	-119.03		2.88	-158.11	-162.74
3.12	-135.2	-154.29		3.12	-146.99	-108.64		3.12	-78.53	-120.28		3.12	-164.27	-149.74		3.12	-115.05	-119.03		3.12	-155.21	-162.74
3.36	-134.66	-154.29		3.36	-151.3	-108.64		3.36	-72.64	-120.28		3.36	-147.23	-149.74		3.36	-116.19	-119.03		3.36	-154.04	-162.74
3.6	-134.83	-154.29		3.6	-154.4	-108.64		3.6	-67.32	-120.28		3.6	-130.36	-149.74		3.6	-116.34	-119.03		3.6	-154.61	-162.74
3.84	-135.56	-154.29		3.84	-156.11	-108.64		3.84	-62.71	-120.28		3.84	-113.94	-149.74		3.84	-115.6	-119.03		3.84	-156.82	-162.74
4.08	-136.67	-154.29		4.08	-156.34	-108.64		4.08	-58.89	-120.28		4.08	-98.27	-149.74		4.08	-114.12	-119.03		4.08	-160.49	-162.74
4.32	-138.01	-154.29		4.32	-155.07	-108.64		4.32	-55.94	-120.28		4.32	-83.62	-149.74		4.32	-112.11	-119.03		4.32	-165.4	-162.74
4.56	-139.46	-154.29		4.56	-152.39	-108.64		4.56	-53.9	-120.28		4.56	-70.29	-149.74		4.56	-109.78	-119.03		4.56	-171.23	-162.74
4.8	-140.95	-154.29		4.8	-148.48	-108.64		4.8	-52.77	-120.28		4.8	-58.55	-149.74		4.8	-107.34	-119.03		4.8	-177.65	-162.74
5.04	-142.44	-154.29		5.04	-143.58	-108.64		5.04	-52.51	-120.28		5.04	-48.68	-149.74		5.04	-104.99	-119.03		5.04	-184.32	-162.74
5.28	-143.95	-154.29		5.28	-138.01	-108.64		5.28	-53.08	-120.28		5.28	-40.93	-149.74		5.28	-102.91	-119.03		5.28	-190.85	-162.74
5.52	-145.55	-154.29		5.52	-132.11	-108.64		5.52	-54.4	-120.28		5.52	-35.51	-149.74		5.52	-101.24	-119.03		5.52	-196.92	-162.74
5.76	-147.32	-154.29		5.76	-126.26	-108.64		5.76	-56.37	-120.28		5.76	-32.58	-149.74		5.76	-100.09	-119.03		5.76	-202.2	-162.74
6	-149.36	-154.29		6	-120.82	-108.64		6	-58.89	-120.28		6	-32.25	-149.74		6	-99.52	-119.03		6	-206.4	-162.74
6.24	-151.76	-154.29		6.24	-116.13	-108.64		6.24	-61.83	-120.28		6.24	-34.56	-149.74		6.24	-99.55	-119.03		6.24	-209.3	-162.74
6.48	-154.6	-154.29		6.48	-112.5	-108.64		6.48	-65.08	-120.28		6.48	-39.45	-149.74		6.48	-100.17	-119.03		6.48	-210.73	-162.74
6.72	-157.89	-154.29		6.72	-110.15	-108.64		6.72	-68.55	-120.28		6.72	-46.78	-149.74		6.72	-101.34	-119.03		6.72	-210.59	-162.74
6.96	-161.63	-154.29		6.96	-109.23	-108.64		6.96	-72.11	-120.28		6.96	-56.31	-149.74		6.96	-103.01	-119.03		6.96	-208.87	-162.74
7.2	-165.73	-154.29		7.2	-109.82	-108.64		7.2	-75.68	-120.28		7.2	-67.68	-149.74		7.2	-105.11	-119.03		7.2	-205.62	-162.74
7.44	-170.07	-154.29		7.44	-111.87	-108.64		7.44	-79.18	-120.28		7.44	-80.49	-149.74		7.44	-107.57	-119.03		7.44	-200.96	-162.74
7.68	-174.44	-154.29		7.68	-115.29	-108.64		7.68	-82.54	-120.28		7.68	-94.23	-149.74		7.68	-110.33	-119.03		7.68	-195.1	-162.74
7.92	-178.64	-154.29		7.92	-119.87	-108.64		7.92	-85.73	-120.28		7.92	-108.33	-149.74		7.92	-113.33	-119.03		7.92	-188.32	-162.74
8.16	-182.4	-154.29		8.16	-125.34	-108.64		8.16	-88.71	-120.28		8.16	-122.21	-149.74		8.16	-116.53	-119.03		8.16	-180.93	-162.74
8.4	-185.48	-154.29		8.4	-131.4	-108.64		8.4	-91.49	-120.28		8.4	-135.28	-149.74		8.4	-119.88	-119.03		8.4	-173.29	-162.74
8.64	-187.63	-154.29		8.64	-137.68	-108.64		8.64	-94.11	-120.28		8.64	-146.97	-149.74		8.64	-123.35	-119.03		8.64	-165.79	-162.74
8.88	-188.64	-154.29		8.88	-143.82	-108.64		8.88	-96.63	-120.28		8.88	-156.8	-149.74		8.88	-126.93	-119.03		8.88	-158.82	-162.74
9.12	-188.36	-154.29		9.12	-149.46	-108.64		9.12	-99.11	-120.28		9.12	-164.36	-149.74		9.12	-130.61	-119.03		9.12	-152.74	-162.74
9.36	-186.68	-154.29		9.36	-154.28	-108.64		9.36	-101.67	-120.28		9.36	-169.36	-149.74		9.36	-134.37	-119.03		9.36	-147.88	-162.74
9.6	-183.58	-154.29		9.6	-158	-108.64		9.6	-104.4	-120.28		9.6	-171.66	-149.74		9.6	-138.21	-119.03		9.6	-144.49	-162.74
9.84	-179.1	-154.29		9.84	-160.41	-108.64		9.84	-107.43	-120.28		9.84	-171.25	-149.74		9.84	-142.11	-119.03		9.84	-142.77	-162.74
10.08	-173.37	-154.29		10.08	-161.35	-108.64		10.08	-110.83	-120.28		10.08	-168.28	-149.74		10.08	-146.06	-119.03		10.08	-142.79	-162.74
10.32	-166.56	-154.29		10.32	-160.77	-108.64		10.32	-114.67	-120.28		10.32	-163.05	-149.74		10.32	-150.02	-119.03		10.32	-144.57	-162.74
10.56	-158.94	-154.29		10.56	-158.7	-108.64		10.56	-118.98	-120.28		10.56	-155.96	-149.74		10.56	-153.95	-119.03		10.56	-147.99	-162.74
10.8	-150.79	-154.29		10.8	-155.23	-108.64		10.8	-123.73	-120.28		10.8	-147.53	-149.74		10.8	-157.79	-119.03		10.8	-152.87	-162.74
11.04	-142.46	-154.29		11.04	-150.54	-108.64		11.04	-128.87	-120.28		11.04	-138.33	-149.74		11.04	-161.47	-119.03		11.04	-158.94	-162.74
11.28	-134.3	-154.29		11.28	-144.86	-108.64		11.28	-134.27	-120.28		11.28	-128.97	-149.74		11.28	-164.89	-119.03		11.28	-165.87	-162.74
11.52	-126.69	-154.29		11.52	-138.47	-108.64		11.52	-139.78	-120.28		11.52	-120.05	-149.74		11.52	-167.95	-119.03		11.52	-173.31	-162.74
11.76	-119.99	-154.29		11.76	-131.67	-108.64		11.76	-145.19	-120.28		11.76	-112.13	-149.74		11.76	-170.52	-119.03		11.76	-180.89	-162.74
12	-114.54	-154.29		12	-124.78	-108.64		12	-150.32	-120.28		12	-105.7	-149.74		12	-172.48	-119.03		12	-188.26	-162.74
12.24	-110.63	-154.29		12.24	-118.1	-108.64		12.24	-154.95	-120.28		12.24	-101.15	-149.74		12.24	-173.71	-119.03		12.24	-195.08	-162.74
12.48	-108.52	-154.29		12.48	-111.87	-108.64		12.48	-158.89	-120.28		12.48	-98.75	-149.74		12.48	-174.08	-119.03		12.48	-201.09	-162.74
12.72	-108.39	-154.29		12.72	-106.32	-108.64		12.72	-161.98	-120.28		12.72	-98.64	-149.74		12.72	-173.5	-119.03		12.72	-206.09	-162.74
12.96	-110.35	-154.29		12.96	-101.57	-108.64		12.96	-164.1	-120.28		12.96	-100.83	-149.74		12.96	-171.89	-119.03		12.96	-209.94	-162.74
13.2	-114.41	-154.29		13.2	-97.71	-108.64		13.2	-165.17	-120.28		13.2	-105.21	-149.74		13.2	-169.21	-119.03		13.2	-212.58	-162.74
13.44	-120.51	-154.29		13.44	-94.7	-108.64		13.44	-165.17	-120.28		13.44	-111.55	-149.74		13.44	-165.47	-119.03		13.44	-214.04	-162.74
13.68	-128.49	-154.29		13.68	-92.47	-108.64		13.68	-164.12	-120.28		13.68	-119.52	-149.74		13.68	-160.71	-119.03		13.68	-214.4	-162.74
13.92	-138.09	-154.29		13.92	-90.86	-108.64		13.92	-162.09	-120.28		13.92	-128.74	-149.74		13.92	-155.03	-119.03		13.92	-213.78	-162.74
14.16	-149.01	-154.29		14.16	-89.68	-108.64		14.16	-159.17	-120.28		14.16	-138.77	-149.74		14.16	-148.59	-119.03		14.16	-212.36	-162.74
14.4	-160.85	-154.29		14.4	-88.71	-108.64		14.4	-155.47	-120.28		14.4	-149.16	-149.74		14.4	-141.56	-119.03		14.4	-210.32	-162.74
14.64	-173.18	-154.29		14.64	-87.71	-108.64		14.64	-151.12	-120.28		14.64	-159.49	-149.74		14.64	-134.19	-119.03		14.64	-207.85	-162.74
14.88	-185.56	-154.29		14.88	-86.48	-108.64		14.88	-146.27	-120.28		14.88	-169.35	-149.74		14.88	-126.73	-119.03		14.88	-205.13	-162.74
15.12	-197.54	-154.29		15.12	-84.86	-108.64		15.12	-141.04	-120.28		15.12	-178.4	-149.74		15.12	-119.44	-119.03		15.12	-202.31	-162.74
15.36	-208.7	-154.29		15.36	-82.73	-108.64		15.36	-135.55	-120.28		15.36	-186.36	-149.74		15.36	-112.62	-119.03		15.36	-199.48	-162.74
15.6	-218.67	-154.29		15.6	-80.06	-108.64		15.6	-129.93	-120.28		15.6	-193.03	-149.74		15.6	-106.5	-119.03		15.6	-196.71	-162.74
15.84	-227.16	-154.29		15.84	-76.87	-108.64		15.84	-124.28	-120.28		15.84	-198.28	-149.74		15.84	-101.32	-119.03		15.84	-194.01	-162.74
16.08	-233.94	-154.29		16.08	-73.25	-108.64		16.08	-118.73	-120.28		16.08	-202.04	-149.74		16.08	-97.26	-119.03		16.08	-191.35	-162.74
16.32	-238.9	-154.29		16.32	-69.34	-108.64		16.32	-113.38	-120.28		16.32	-204.31	-149.74		16.32	-94.45	-119.03		16.32	-188.65	-162.74
16.56	-242.01	-154.29		16.56	-65.33	-108.64		16.56	-108.35	-120.28		16.56	-205.15	-149.74		16.56	-92.96	-119.03		16.56	-185.84	-162.74
16.8	-243.32	-154.29		16.8	-61.39	-108.64		16.8	-103.76	-120.28		16.8	-204.63	-149.74		16.8	-92.78	-119.03		16.8	-182.8	-162.74
17.04	-242.96	-154.29		17.04	-57.72	-108.64		17.04	-99.73	-120.28		17.04	-202.86	-149.74		17.04	-93.86	-119.03		17.04	-179.45	-162.74
17.28	-241.11	-154.29		17.28	-54.46	-108.64		17.28	-96.38	-120.28		17.28	-199.97	-149.74		17.28	-96.05	-119.03		17.28	-175.75	-162.74
17.52	-237.99	-154.29		17.52	-51.72	-108.64		17.52	-93.84	-120.28		17.52	-196.08	-149.74		17.52	-99.17	-119.03		17.52	-171.68	-162.74
17.76	-233.8	-154.29		17.76	-49.54	-108.64		17.76	-92.23	-120.28		17.76	-191.33	-149.74		17.76	-103	-119.03		17.76	-167.29	-162.74
18	-228.78	-154.29		18	-47.92	-108.64		18	-91.65	-120.28		18	-185.85	-149.74		18	-107.25	-119.03		18	-162.68	-162.74
18.24	-223.1	-154.29		18.24	-46.79	-108.64		18.24	-92.17	-120.28		18.24	-179.76	-149.74		18.24	-111.66	-119.03		18.24	-158.04	-162.74
18.48	-216.92	-154.29		18.48	-46.03	-108.64		18.48	-93.82	-120.28		18.48	-173.2	-149.74		18.48	-115.94	-119.03		18.48	-153.59	-162.74
18.72	-210.34	-154.29		18.72	-45.51	-108.64		18.72	-96.62	-120.28		18.72	-166.3	-149.74		18.72	-119.82	-119.03		18.72	-149.58	-162.74
18.96	-203.43	-154.29		18.96	-45.05	-108.64		18.96	-100.51	-120.28		18.96	-159.21	-149.74		18.96	-123.08	-119.03		18.96	-146.31	-162.74
19.2	-196.22	-154.29		19.2	-44.52	-108.64		19.2	-105.4	-120.28		19.2	-152.09	-149.74		19.2	-125.54	-119.03		19.2	-144.04	-162.74
19.44	-188.73	-154.29		19.44	-43.79	-108.64		19.44	-111.15	-120.28		19.44	-145.1	-149.74		19.44	-127.06	-119.03		19.44	-143.03	-162.74
19.68	-180.97	-154.29		19.68	-42.78	-108.64		19.68	-117.57	-120.28		19.68	-138.44	-149.74		19.68	-127.59	-119.03		19.68	-143.45	-162.74
19.92	-172.96	-154.29		19.92	-41.46	-108.64		19.92	-124.45	-120.28		19.92	-132.27	-149.74		19.92	-127.12	-119.03		19.92	-145.42	-162.74
20.16	-164.76	-154.29		20.16	-39.85	-108.64		20.16	-131.55	-120.28		20.16	-126.8	-149.74		20.16	-125.73	-119.03		20.16	-148.94	-162.74
20.4	-156.45	-154.29		20.4	-38.06	-108.64		20.4	-138.62	-120.28		20.4	-122.2	-149.74		20.4	-123.53	-119.03		20.4	-153.93	-162.74
20.64	-148.18	-154.29		20.64	-36.22	-108.64		20.64	-145.41	-120.28		20.64	-118.63	-149.74		20.64	-120.68	-119.03		20.64	-160.2	-162.74
20.88	-140.14	-154.29		20.88	-34.51	-108.64		20.88	-151.7	-120.28		20.88	-116.21	-149.74		20.88	-117.38	-119.03		20.88	-167.46	-162.74
21.12	-132.56	-154.29		21.12	-33.14	-108.64		21.12	-157.29	-120.28		21.12	-115.05	-149.74		21.12	-113.81	-119.03		21.12	-175.34	-162.74
21.36	-125.71	-154.29		21.36	-32.32	-108.64		21.36	-162.05	-120.28		21.36	-115.21	-149.74		21.36	-110.17	-119.03		21.36	-183.41	-162.74
21.6	-119.88	-154.29		21.6	-32.27	-108.64		21.6	-165.88	-120.28		21.6	-116.71	-149.74		21.6	-106.64	-119.03		21.6	-191.23	-162.74
21.84	-115.37	-154.29		21.84	-33.15	-108.64		21.84	-168.74	-120.28		21.84	-119.52	-149.74		21.84	-103.34	-119.03		21.84	-198.34	-162.74
22.08	-112.47	-154.29		22.08	-35.1	-108.64		22.08	-170.65	-120.28		22.08	-123.58	-149.74		22.08	-100.37	-119.03		22.08	-204.31	-162.74
22.32	-111.42	-154.29		22.32	-38.21	-108.64		22.32	-171.69	-120.28		22.32	-128.8	-149.74		22.32	-97.78	-119.03		22.32	-208.78	-162.74
22.56	-112.42	-154.29		22.56	-42.49	-108.64		22.56	-171.97	-120.28		22.56	-135.07	-149.74		22.56	-95.58	-119.03		22.56	-211.45	-162.74
22.8	-115.61	-154.29		22.8	-47.89	-108.64		22.8	-171.66	-120.28		22.8	-142.25	-149.74		22.8	-93.75	-119.03		22.8	-212.14	-162.74
23.04	-121.03	-154.29		23.04	-54.31	-108.64		23.04	-170.94	-120.28		23.04	-150.22	-149.74		23.04	-92.25	-119.03		23.04	-210.77	-162.74
23.28	-128.66	-154.29		23.28	-61.58	-108.64		23.28	-170	-120.28		23.28	-158.84	-149.74		23.28	-91.04	-119.03		23.28	-207.36	-162.74
23.52	-138.38	-154.29		23.52	-69.48	-108.64		23.52	-169.03	-120.28		23.52	-167.99	-149.74		23.52	-90.08	-119.03		23.52	-202.06	-162.74
23.76	-149.97	-154.29		23.76	-77.78	-108.64		23.76	-168.21	-120.28		23.76	-177.54	-149.74		23.76	-89.37	-119.03		23.76	-195.1	-162.74
24	-163.14	-154.29		24	-86.2	-108.64		24	-167.66	-120.28		24	-187.39	-149.74		24	-88.9	-119.03		24	-186.8	-162.74
24.24	-177.5	-154.29		24.24	-94.47	-108.64		24.24	-167.5	-120.28		24.24	-197.42	-149.74		24.24	-88.73	-119.03		24.24	-177.53	-162.74
24.48	-192.62	-154.29		24.48	-102.33	-108.64		24.48	-167.77	-120.28		24.48	-207.5	-149.74		24.48	-88.94	-119.03		24.48	-167.73	-162.74
24.72	-208	-154.29		24.72	-109.54	-108.64		24.72	-168.48	-120.28		24.72	-217.52	-149.74		24.72	-89.64	-119.03		24.72	-157.83	-162.74
24.96	-223.1	-154.29		24.96	-115.89	-108.64		24.96	-169.57	-120.28		24.96	-227.31	-149.74		24.96	-90.93	-119.03		24.96	-148.26	-162.74
25.2	-237.37	-154.29		25.2	-121.24	-108.64		25.2	-170.95	-120.28		25.2	-236.71	-149.74		25.2	-92.93	-119.03		25.2	-139.41	-162.74
25.44	-250.26	-154.29		25.44	-125.47	-108.64		25.44	-172.48	-120.28		25.44	-245.51	-149.74		25.44	-95.74	-119.03		25.44	-131.63	-162.74
25.68	-261.24	-154.29		25.68	-128.53	-108.64		25.68	-174	-120.28		25.68	-253.49	-149.74		25.68	-99.42	-119.03		25.68	-125.2	-162.74
25.92	-269.84	-154.29		25.92	-130.4	-108.64		25.92	-175.31	-120.28		25.92	-260.42	-149.74		25.92	-103.99	-119.03		25.92	-120.32	-162.74
26.16	-275.64	-154.29		26.16	-131.11	-108.64		26.16	-176.23	-120.28		26.16	-266.04	-149.74		26.16	-109.41	-119.03		26.16	-117.08	-162.74
26.4	-278.33	-154.29		26.4	-130.74	-108.64		26.4	-176.58	-120.28		26.4	-270.12	-149.74		26.4	-115.56	-119.03		26.4	-115.48	-162.74
26.64	-277.7	-154.29		26.64	-129.38	-108.64		26.64	-176.21	-120.28		26.64	-272.45	-149.74		26.64	-122.27	-119.03		26.64	-115.45	-162.74
26.88	-273.67	-154.29		26.88	-127.17	-108.64		26.88	-174.98	-120.28		26.88	-272.87	-149.74		26.88	-129.3	-119.03		26.88	-116.79	-162.74
27.12	-266.29	-154.29		27.12	-124.24	-108.64		27.12	-172.81	-120.28		27.12	-271.28	-149.74		27.12	-136.35	-119.03		27.12	-119.27	-162.74
27.36	-255.73	-154.29		27.36	-120.77	-108.64		27.36	-169.66	-120.28		27.36	-267.64	-149.74		27.36	-143.1	-119.03		27.36	-122.56	-162.74
27.6	-242.3	-154.29		27.6	-116.91	-108.64		27.6	-165.54	-120.28		27.6	-262.01	-149.74		27.6	-149.19	-119.03		27.6	-126.33	-162.74
27.84	-226.39	-154.29		27.84	-112.87	-108.64		27.84	-160.5	-120.28		27.84	-254.52	-149.74		27.84	-154.28	-119.03		27.84	-130.2	-162.74
28.08	-208.5	-154.29		28.08	-108.83	-108.64		28.08	-154.64	-120.28		28.08	-245.39	-149.74		28.08	-158.05	-119.03		28.08	-133.82	-162.74
28.32	-189.17	-154.29		28.32	-104.99	-108.64		28.32	-148.08	-120.28		28.32	-234.93	-149.74		28.32	-160.21	-119.03		28.32	-136.89	-162.74
28.56	-169.01	-154.29		28.56	-101.56	-108.64		28.56	-140.98	-120.28		28.56	-223.49	-149.74		28.56	-160.55	-119.03		28.56	-139.14	-162.74
28.8	-148.59	-154.29		28.8	-98.71	-108.64		28.8	-133.51	-120.28		28.8	-211.48	-149.74		28.8	-158.95	-119.03		28.8	-140.38	-162.74
29.04	-128.47	-154.29		29.04	-96.63	-108.64		29.04	-125.87	-120.28		29.04	-199.32	-149.74		29.04	-155.38	-119.03		29.04	-140.49	-162.74
29.28	-109.16	-154.29		29.28	-95.48	-108.64		29.28	-118.22	-120.28		29.28	-187.43	-149.74		29.28	-149.9	-119.03		29.28	-139.47	-162.74
29.52	-91.13	-154.29		29.52	-95.38	-108.64		29.52	-110.76	-120.28		29.52	-176.21	-149.74		29.52	-142.66	-119.03		29.52	-137.37	-162.74
29.76	-74.72	-154.29		29.76	-96.42	-108.64		29.76	-103.62	-120.28		29.76	-165.97	-149.74		29.76	-133.93	-119.03		29.76	-134.32	-162.74
30	-60.23	-154.29		30	-98.63	-108.64		30	-96.97	-120.28		30	-157	-149.74		30	-124.03	-119.03		30	-130.54	-162.74
30.24	-47.84	-154.29		30.24	-102	-108.64		30.24	-90.92	-120.28		30.24	-149.45	-149.74		30.24	-113.34	-119.03		30.24	-126.25	-162.74
30.48	-37.66	-154.29		30.48	-106.43	-108.64		30.48	-85.55	-120.28		30.48	-143.4	-149.74		30.48	-102.3	-119.03		30.48	-121.73	-162.74
30.72	-29.73	-154.29		30.72	-111.8	-108.64		30.72	-80.96	-120.28		30.72	-138.84	-149.74		30.72	-91.35	-119.03		30.72	-117.25	-162.74
30.96	-24.01	-154.29		30.96	-117.93	-108.64		30.96	-77.2	-120.28		30.96	-135.63	-149.74		30.96	-80.93	-119.03		30.96	-113.04	-162.74
31.2	-20.44	-154.29		31.2	-124.57	-108.64		31.2	-74.3	-120.28		31.2	-133.59	-149.74		31.2	-71.45	-119.03		31.2	-109.34	-162.74
31.44	-18.88	-154.29		31.44	-131.48	-108.64		31.44	-72.29	-120.28		31.44	-132.46	-149.74		31.44	-63.3	-119.03		31.44	-106.3	-162.74
31.68	-19.2	-154.29		31.68	-138.37	-108.64		31.68	-71.21	-120.28		31.68	-131.95	-149.74		31.68	-56.78	-119.03		31.68	-104.04	-162.74
31.92	-21.22	-154.29		31.92	-144.97	-108.64		31.92	-71.04	-120.28		31.92	-131.77	-149.74		31.92	-52.14	-119.03		31.92	-102.61	-162.74
32.16	-24.78	-154.29		32.16	-151.01	-108.64		32.16	-71.79	-120.28		32.16	-131.66	-149.74		32.16	-49.56	-119.03		32.16	-102.02	-162.74
32.4	-29.72	-154.29		32.4	-156.28	-108.64		32.4	-73.46	-120.28		32.4	-131.4	-149.74		32.4	-49.11	-119.03		32.4	-102.2	-162.74
32.64	-35.86	-154.29		32.64	-160.56	-108.64		32.64	-76.01	-120.28		32.64	-130.87	-149.74		32.64	-50.82	-119.03		32.64	-103.08	-162.74
32.88	-43.06	-154.29		32.88	-163.73	-108.64		32.88	-79.41	-120.28		32.88	-130	-149.74		32.88	-54.6	-119.03		32.88	-104.54	-162.74
33.12	-51.18	-154.29		33.12	-165.71	-108.64		33.12	-83.6	-120.28		33.12	-128.86	-149.74		33.12	-60.3	-119.03		33.12	-106.45	-162.74
33.36	-60.08	-154.29		33.36	-166.46	-108.64		33.36	-88.5	-120.28		33.36	-127.56	-149.74		33.36	-67.7	-119.03		33.36	-108.68	-162.74
33.6	-69.67	-154.29		33.6	-166.02	-108.64		33.6	-94	-120.28		33.6	-126.34	-149.74		33.6	-76.49	-119.03		33.6	-111.14	-162.74
33.84	-79.82	-154.29		33.84	-164.47	-108.64		33.84	-99.98	-120.28		33.84	-125.46	-149.74		33.84	-86.34	-119.03		33.84	-113.71	-162.74
34.08	-90.42	-154.29		34.08	-161.94	-108.64		34.08	-106.26	-120.28		34.08	-125.23	-149.74		34.08	-96.84	-119.03		34.08	-116.33	-162.74
34.32	-101.36	-154.29		34.32	-158.61	-108.64		34.32	-112.68	-120.28		34.32	-125.95	-149.74		34.32	-107.56	-119.03		34.32	-118.95	-162.74
34.56	-112.51	-154.29		34.56	-154.64	-108.64		34.56	-119.03	-120.28		34.56	-127.87	-149.74		34.56	-118.05	-119.03		34.56	-121.53	-162.74
34.8	-123.73	-154.29		34.8	-150.26	-108.64		34.8	-125.11	-120.28		34.8	-131.2	-149.74		34.8	-127.87	-119.03		34.8	-124.06	-162.74
35.04	-134.83	-154.29		35.04	-145.68	-108.64		35.04	-130.7	-120.28		35.04	-136.05	-149.74		35.04	-136.58	-119.03		35.04	-126.52	-162.74
35.28	-145.62	-154.29		35.28	-141.1	-108.64		35.28	-135.6	-120.28		35.28	-142.43	-149.74		35.28	-143.79	-119.03		35.28	-128.91	-162.74
35.52	-155.86	-154.29		35.52	-136.73	-108.64		35.52	-139.63	-120.28		35.52	-150.22	-149.74		35.52	-149.18	-119.03		35.52	-131.2	-162.74
35.76	-165.32	-154.29		35.76	-132.74	-108.64		35.76	-142.63	-120.28		35.76	-159.21	-149.74		35.76	-152.51	-119.03		35.76	-133.36	-162.74
36	-173.71	-154.29		36	-129.29	-108.64		36	-144.51	-120.28		36	-169.1	-149.74		36	-153.64	-119.03		36	-135.37	-162.74
36.24	-180.76	-154.29		36.24	-126.5	-108.64		36.24	-145.2	-120.28		36.24	-179.49	-149.74		36.24	-152.54	-119.03		36.24	-137.18	-162.74
36.48	-186.22	-154.29		36.48	-124.47	-108.64		36.48	-144.69	-120.28		36.48	-189.97	-149.74		36.48	-149.29	-119.03		36.48	-138.75	-162.74
36.72	-189.86	-154.29		36.72	-123.25	-108.64		36.72	-143.03	-120.28		36.72	-200.08	-149.74		36.72	-144.08	-119.03		36.72	-140.05	-162.74
36.96	-191.51	-154.29		36.96	-122.85	-108.64		36.96	-140.33	-120.28		36.96	-209.42	-149.74		36.96	-137.23	-119.03		36.96	-141.08	-162.74
37.2	-191.04	-154.29		37.2	-123.23	-108.64		37.2	-136.75	-120.28		37.2	-217.6	-149.74		37.2	-129.11	-119.03		37.2	-141.86	-162.74
37.44	-188.43	-154.29		37.44	-124.33	-108.64		37.44	-132.5	-120.28		37.44	-224.34	-149.74		37.44	-120.17	-119.03		37.44	-142.46	-162.74
37.68	-183.77	-154.29		37.68	-126.03	-108.64		37.68	-127.82	-120.28		37.68	-229.43	-149.74		37.68	-110.89	-119.03		37.68	-143	-162.74
37.92	-177.22	-154.29		37.92	-128.21	-108.64		37.92	-122.99	-120.28		37.92	-232.79	-149.74		37.92	-101.73	-119.03		37.92	-143.64	-162.74
38.16	-169.08	-154.29		38.16	-130.69	-108.64		38.16	-118.27	-120.28		38.16	-234.44	-149.74		38.16	-93.16	-119.03		38.16	-144.57	-162.74
38.4	-159.72	-154.29		38.4	-133.32	-108.64		38.4	-113.94	-120.28		38.4	-234.47	-149.74		38.4	-85.56	-119.03		38.4	-146.03	-162.74
38.64	-149.62	-154.29		38.64	-135.93	-108.64		38.64	-110.27	-120.28		38.64	-233.09	-149.74		38.64	-79.27	-119.03		38.64	-148.26	-162.74
38.88	-139.3	-154.29		38.88	-138.36	-108.64		38.88	-107.46	-120.28		38.88	-230.54	-149.74		38.88	-74.5	-119.03		38.88	-151.52	-162.74
39.12	-129.34	-154.29		39.12	-140.49	-108.64		39.12	-105.7	-120.28		39.12	-227.1	-149.74		39.12	-71.4	-119.03		39.12	-156.01	-162.74
39.36	-120.31	-154.29		39.36	-142.22	-108.64		39.36	-105.07	-120.28		39.36	-223.07	-149.74		39.36	-70.02	-119.03		39.36	-161.9	-162.74
39.6	-112.72	-154.29		39.6	-143.49	-108.64		39.6	-105.62	-120.28		39.6	-218.71	-149.74		39.6	-70.32	-119.03		39.6	-169.27	-162.74
39.84	-107.05	-154.29		39.84	-144.29	-108.64		39.84	-107.31	-120.28		39.84	-214.24	-149.74		39.84	-72.19	-119.03		39.84	-178.12	-162.74
40.08	-103.64	-154.29		40.08	-144.64	-108.64		40.08	-110.01	-120.28		40.08	-209.82	-149.74		40.08	-75.47	-119.03		40.08	-188.35	-162.74
40.32	-102.72	-154.29		40.32	-144.6	-108.64		40.32	-113.53	-120.28		40.32	-205.56	-149.74		40.32	-79.98	-119.03		40.32	-199.74	-162.74
40.56	-104.35	-154.29		40.56	-144.27	-108.64		40.56	-117.59	-120.28		40.56	-201.48	-149.74		40.56	-85.49	-119.03		40.56	-211.97	-162.74
40.8	-108.46	-154.29		40.8	-143.75	-108.64		40.8	-121.88	-120.28		40.8	-197.54	-149.74		40.8	-91.8	-119.03		40.8	-224.63	-162.74
41.04	-114.8	-154.29		41.04	-143.15	-108.64		41.04	-126.05	-120.28		41.04	-193.66	-149.74		41.04	-98.71	-119.03		41.04	-237.23	-162.74
41.28	-122.99	-154.29		41.28	-142.57	-108.64		41.28	-129.72	-120.28		41.28	-189.72	-149.74		41.28	-106.03	-119.03		41.28	-249.26	-162.74
41.52	-132.54	-154.29		41.52	-142.1	-108.64		41.52	-132.52	-120.28		41.52	-185.58	-149.74		41.52	-113.6	-119.03		41.52	-260.17	-162.74
41.76	-142.88	-154.29		41.76	-141.82	-108.64		41.76	-134.12	-120.28		41.76	-181.11	-149.74		41.76	-121.28	-119.03		41.76	-269.47	-162.74
42	-153.38	-154.29		42	-141.75	-108.64		42	-134.23	-120.28		42	-176.22	-149.74		42	-128.93	-119.03		42	-276.72	-162.74
42.24	-163.43	-154.29		42.24	-141.91	-108.64		42.24	-132.65	-120.28		42.24	-170.85	-149.74		42.24	-136.46	-119.03		42.24	-281.57	-162.74
42.48	-172.46	-154.29		42.48	-142.27	-108.64		42.48	-129.25	-120.28		42.48	-165.01	-149.74		42.48	-143.76	-119.03		42.48	-283.82	-162.74
42.72	-179.96	-154.29		42.72	-142.78	-108.64		42.72	-124	-120.28		42.72	-158.77	-149.74		42.72	-150.76	-119.03		42.72	-283.39	-162.74
42.96	-185.55	-154.29		42.96	-143.36	-108.64		42.96	-116.99	-120.28		42.96	-152.26	-149.74		42.96	-157.38	-119.03		42.96	-280.37	-162.74
43.2	-188.97	-154.29		43.2	-143.95	-108.64		43.2	-108.41	-120.28		43.2	-145.68	-149.74		43.2	-163.53	-119.03		43.2	-274.99	-162.74
43.44	-190.11	-154.29		43.44	-144.43	-108.64		43.44	-98.54	-120.28		43.44	-139.27	-149.74		43.44	-169.16	-119.03		43.44	-267.6	-162.74
43.68	-189.01	-154.29		43.68	-144.74	-108.64		43.68	-87.74	-120.28		43.68	-133.3	-149.74		43.68	-174.2	-119.03		43.68	-258.68	-162.74
43.92	-185.83	-154.29		43.92	-144.77	-108.64		43.92	-76.46	-120.28		43.92	-128.05	-149.74		43.92	-178.59	-119.03		43.92	-248.76	-162.74
44.16	-180.85	-154.29		44.16	-144.48	-108.64		44.16	-65.16	-120.28		44.16	-123.8	-149.74		44.16	-182.3	-119.03		44.16	-238.42	-162.74
44.4	-174.44	-154.29		44.4	-143.79	-108.64		44.4	-54.33	-120.28		44.4	-120.79	-149.74		44.4	-185.28	-119.03		44.4	-228.22	-162.74
44.64	-167.05	-154.29		44.64	-142.68	-108.64		44.64	-44.46	-120.28		44.64	-119.19	-149.74		44.64	-187.52	-119.03		44.64	-218.69	-162.74
44.88	-159.14	-154.29		44.88	-141.13	-108.64		44.88	-36	-120.28		44.88	-119.12	-149.74		44.88	-189	-119.03		44.88	-210.24	-162.74
45.12	-151.18	-154.29		45.12	-139.14	-108.64		45.12	-29.34	-120.28		45.12	-120.61	-149.74		45.12	-189.73	-119.03		45.12	-203.21	-162.74
45.36	-143.63	-154.29		45.36	-136.72	-108.64		45.36	-24.8	-120.28		45.36	-123.59	-149.74		45.36	-189.73	-119.03		45.36	-197.77	-162.74
45.6	-136.89	-154.29		45.6	-133.91	-108.64		45.6	-22.61	-120.28		45.6	-127.92	-149.74		45.6	-189	-119.03		45.6	-193.95	-162.74
45.84	-131.31	-154.29		45.84	-130.74	-108.64		45.84	-22.91	-120.28		45.84	-133.35	-149.74		45.84	-187.56	-119.03		45.84	-191.65	-162.74
46.08	-127.16	-154.29		46.08	-127.28	-108.64		46.08	-25.73	-120.28		46.08	-139.56	-149.74		46.08	-185.45	-119.03		46.08	-190.62	-162.74
46.32	-124.66	-154.29		46.32	-123.58	-108.64		46.32	-31	-120.28		46.32	-146.18	-149.74		46.32	-182.66	-119.03		46.32	-190.52	-162.74
46.56	-123.91	-154.29		46.56	-119.71	-108.64		46.56	-38.56	-120.28		46.56	-152.79	-149.74		46.56	-179.21	-119.03		46.56	-190.91	-162.74
46.8	-124.95	-154.29		46.8	-115.74	-108.64		46.8	-48.15	-120.28		46.8	-158.95	-149.74		46.8	-175.08	-119.03		46.8	-191.32	-162.74
47.04	-127.76	-154.29		47.04	-111.73	-108.64		47.04	-59.45	-120.28		47.04	-164.24	-149.74		47.04	-170.25	-119.03		47.04	-191.3	-162.74
47.28	-132.23	-154.29		47.28	-107.72	-108.64		47.28	-72.07	-120.28		47.28	-168.28	-149.74		47.28	-164.7	-119.03		47.28	-190.39	-162.74
47.52	-138.19	-154.29		47.52	-103.75	-108.64		47.52	-85.59	-120.28		47.52	-170.74	-149.74		47.52	-158.38	-119.03		47.52	-188.26	-162.74
47.76	-145.41	-154.29		47.76	-99.84	-108.64		47.76	-99.56	-120.28		47.76	-171.37	-149.74		47.76	-151.26	-119.03		47.76	-184.67	-162.74
48	-153.64	-154.29		48	-95.99	-108.64		48	-113.53	-120.28		48	-170.01	-149.74		48	-143.3	-119.03		48	-179.49	-162.74
48.24	-162.57	-154.29		48.24	-92.17	-108.64		48.24	-127.04	-120.28		48.24	-166.62	-149.74		48.24	-134.49	-119.03		48.24	-172.76	-162.74
48.48	-171.88	-154.29		48.48	-88.35	-108.64		48.48	-139.71	-120.28		48.48	-161.27	-149.74		48.48	-124.83	-119.03		48.48	-164.66	-162.74
48.72	-181.25	-154.29		48.72	-84.51	-108.64		48.72	-151.15	-120.28		48.72	-154.13	-149.74		48.72	-114.38	-119.03		48.72	-155.48	-162.74
48.96	-190.37	-154.29		48.96	-80.59	-108.64		48.96	-161.08	-120.28		48.96	-145.45	-149.74		48.96	-103.21	-119.03		48.96	-145.64	-162.74
49.2	-198.92	-154.29		49.2	-76.57	-108.64		49.2	-169.29	-120.28		49.2	-135.6	-149.74		49.2	-91.45	-119.03		49.2	-135.63	-162.74
49.44	-206.65	-154.29		49.44	-72.46	-108.64		49.44	-175.64	-120.28		49.44	-124.96	-149.74		49.44	-79.31	-119.03		49.44	-125.96	-162.74
49.68	-213.33	-154.29		49.68	-68.28	-108.64		49.68	-180.08	-120.28		49.68	-114	-149.74		49.68	-67	-119.03		49.68	-117.16	-162.74
49.92	-218.78	-154.29		49.92	-64.09	-108.64		49.92	-182.65	-120.28		49.92	-103.15	-149.74		49.92	-54.82	-119.03		49.92	-109.72	-162.74
50.16	-222.86	-154.29		50.16	-60.01	-108.64		50.16	-183.5	-120.28		50.16	-92.86	-149.74		50.16	-43.08	-119.03		50.16	-104.04	-162.74
50.4	-225.49	-154.29		50.4	-56.15	-108.64		50.4	-182.82	-120.28		50.4	-83.54	-149.74		50.4	-32.12	-119.03		50.4	-100.42	-162.74
50.64	-226.62	-154.29		50.64	-52.69	-108.64		50.64	-180.88	-120.28		50.64	-75.51	-149.74		50.64	-22.29	-119.03		50.64	-99.05	-162.74
50.88	-226.24	-154.29		50.88	-49.79	-108.64		50.88	-177.98	-120.28		50.88	-69.06	-149.74		50.88	-13.92	-119.03		50.88	-99.97	-162.74
51.12	-224.38	-154.29		51.12	-47.66	-108.64		51.12	-174.47	-120.28		51.12	-64.37	-149.74		51.12	-7.3	-119.03		51.12	-103.1	-162.74
51.36	-221.11	-154.29		51.36	-46.43	-108.64		51.36	-170.67	-120.28		51.36	-61.53	-149.74		51.36	-2.68	-119.03		51.36	-108.25	-162.74
51.6	-216.49	-154.29		51.6	-46.25	-108.64		51.6	-166.92	-120.28		51.6	-60.58	-149.74		51.6	-0.22	-119.03		51.6	-115.09	-162.74
51.84	-210.64	-154.29		51.84	-47.19	-108.64		51.84	-163.48	-120.28		51.84	-61.45	-149.74		51.84	0	-119.03		51.84	-123.27	-162.74
52.08	-203.68	-154.29		52.08	-49.27	-108.64		52.08	-160.6	-120.28		52.08	-64	-149.74		52.08	-2.01	-119.03		52.08	-132.35	-162.74
52.32	-195.76	-154.29		52.32	-52.45	-108.64		52.32	-158.44	-120.28		52.32	-68.08	-149.74		52.32	-6.12	-119.03		52.32	-141.88	-162.74
52.56	-187.05	-154.29		52.56	-56.61	-108.64		52.56	-157.08	-120.28		52.56	-73.45	-149.74		52.56	-12.12	-119.03		52.56	-151.44	-162.74
52.8	-177.77	-154.29		52.8	-61.59	-108.64		52.8	-156.53	-120.28		52.8	-79.86	-149.74		52.8	-19.71	-119.03		52.8	-160.61	-162.74
53.04	-168.14	-154.29		53.04	-67.16	-108.64		53.04	-156.74	-120.28		53.04	-87.07	-149.74		53.04	-28.54	-119.03		53.04	-169.04	-162.74
53.28	-158.43	-154.29		53.28	-73.06	-108.64		53.28	-157.58	-120.28		53.28	-94.81	-149.74		53.28	-38.2	-119.03		53.28	-176.42	-162.74
53.52	-148.93	-154.29		53.52	-79.05	-108.64		53.52	-158.86	-120.28		53.52	-102.81	-149.74		53.52	-48.29	-119.03		53.52	-182.52	-162.74
53.76	-139.94	-154.29		53.76	-84.85	-108.64		53.76	-160.37	-120.28		53.76	-110.85	-149.74		53.76	-58.41	-119.03		53.76	-187.17	-162.74
54	-131.78	-154.29		54	-90.26	-108.64		54	-161.86	-120.28		54	-118.67	-149.74		54	-68.21	-119.03		54	-190.28	-162.74
54.24	-124.75	-154.29		54.24	-95.11	-108.64		54.24	-163.12	-120.28		54.24	-126.07	-149.74		54.24	-77.4	-119.03		54.24	-191.79	-162.74
54.48	-119.15	-154.29		54.48	-99.26	-108.64		54.48	-163.93	-120.28		54.48	-132.84	-149.74		54.48	-85.75	-119.03		54.48	-191.7	-162.74
54.72	-115.24	-154.29		54.72	-102.68	-108.64		54.72	-164.12	-120.28		54.72	-138.81	-149.74		54.72	-93.15	-119.03		54.72	-190.08	-162.74
54.96	-113.22	-154.29		54.96	-105.38	-108.64		54.96	-163.57	-120.28		54.96	-143.82	-149.74		54.96	-99.54	-119.03		54.96	-186.99	-162.74
55.2	-113.26	-154.29		55.2	-107.42	-108.64		55.2	-162.24	-120.28		55.2	-147.75	-149.74		55.2	-104.97	-119.03		55.2	-182.57	-162.74
55.44	-115.44	-154.29		55.44	-108.92	-108.64		55.44	-160.12	-120.28		55.44	-150.51	-149.74		55.44	-109.51	-119.03		55.44	-176.95	-162.74
55.68	-119.79	-154.29		55.68	-110.03	-108.64		55.68	-157.28	-120.28		55.68	-152.04	-149.74		55.68	-113.32	-119.03		55.68	-170.3	-162.74
55.92	-126.26	-154.29		55.92	-110.89	-108.64		55.92	-153.84	-120.28		55.92	-152.35	-149.74		55.92	-116.55	-119.03		55.92	-162.82	-162.74
56.16	-134.72	-154.29		56.16	-111.65	-108.64		56.16	-149.95	-120.28		56.16	-151.49	-149.74		56.16	-119.35	-119.03		56.16	-154.71	-162.74
56.4	-144.99	-154.29		56.4	-112.43	-108.64		56.4	-145.8	-120.28		56.4	-149.55	-149.74		56.4	-121.88	-119.03		56.4	-146.23	-162.74
56.64	-156.82	-154.29		56.64	-113.32	-108.64		56.64	-141.56	-120.28		56.64	-146.7	-149.74		56.64	-124.23	-119.03		56.64	-137.59	-162.74
56.88	-169.92	-154.29		56.88	-114.35	-108.64		56.88	-137.42	-120.28		56.88	-143.16	-149.74		56.88	-126.46	-119.03		56.88	-129.06	-162.74
57.12	-183.97	-154.29		57.12	-115.53	-108.64		57.12	-133.54	-120.28		57.12	-139.17	-149.74		57.12	-128.6	-119.03		57.12	-120.88	-162.74
57.36	-198.61	-154.29		57.36	-116.79	-108.64		57.36	-130.04	-120.28		57.36	-135.01	-149.74		57.36	-130.59	-119.03		57.36	-113.29	-162.74
57.6	-213.45	-154.29		57.6	-118.05	-108.64		57.6	-127.01	-120.28		57.6	-130.98	-149.74		57.6	-132.38	-119.03		57.6	-106.5	-162.74
57.84	-228.14	-154.29		57.84	-119.18	-108.64		57.84	-124.51	-120.28		57.84	-127.36	-149.74		57.84	-133.85	-119.03		57.84	-100.71	-162.74
58.08	-242.28	-154.29		58.08	-120.02	-108.64		58.08	-122.53	-120.28		58.08	-124.4	-149.74		58.08	-134.89	-119.03		58.08	-96.07	-162.74
58.32	-255.5	-154.29		58.32	-120.45	-108.64		58.32	-121.05	-120.28		58.32	-122.3	-149.74		58.32	-135.39	-119.03		58.32	-92.71	-162.74
58.56	-267.48	-154.29		58.56	-120.31	-108.64		58.56	-120	-120.28		58.56	-121.21	-149.74		58.56	-135.26	-119.03		58.56	-90.67	-162.74
58.8	-277.87	-154.29		58.8	-119.51	-108.64		58.8	-119.3	-120.28		58.8	-121.17	-149.74		58.8	-134.43	-119.03		58.8	-89.99	-162.74
59.04	-286.41	-154.29		59.04	-117.95	-108.64		59.04	-118.85	-120.28		59.04	-122.19	-149.74		59.04	-132.88	-119.03		59.04	-90.64	-162.74
59.28	-292.85	-154.29		59.28	-115.62	-108.64		59.28	-118.55	-120.28		59.28	-124.16	-149.74		59.28	-130.65	-119.03		59.28	-92.52	-162.74
59.52	-297.01	-154.29		59.52	-112.54	-108.64		59.52	-118.29	-120.28		59.52	-126.92	-149.74		59.52	-127.82	-119.03		59.52	-95.52	-162.74
59.76	-298.77	-154.29		59.76	-108.77	-108.64		59.76	-117.97	-120.28		59.76	-130.28	-149.74		59.76	-124.52	-119.03		59.76	-99.46	-162.74
60	-298.08	-154.29		60	-104.45	-108.64		60	-117.51	-120.28		60	-133.98	-149.74		60	-120.91	-119.03		60	-104.13	-162.74
60.24	-294.97	-154.29		60.24	-99.74	-108.64		60.24	-116.83	-120.28		60.24	-137.79	-149.74		60.24	-117.18	-119.03		60.24	-109.3	-162.74
60.48	-289.53	-154.29		60.48	-94.83	-108.64		60.48	-115.87	-120.28		60.48	-141.46	-149.74		60.48	-113.53	-119.03		60.48	-114.71	-162.74
60.72	-281.95	-154.29		60.72	-89.97	-108.64		60.72	-114.57	-120.28		60.72	-144.8	-149.74		60.72	-110.17	-119.03		60.72	-120.13	-162.74
60.96	-272.5	-154.29		60.96	-85.37	-108.64		60.96	-112.91	-120.28		60.96	-147.66	-149.74		60.96	-107.27	-119.03		60.96	-125.3	-162.74
61.2	-261.49	-154.29		61.2	-81.25	-108.64		61.2	-110.87	-120.28		61.2	-149.95	-149.74		61.2	-104.98	-119.03		61.2	-130.01	-162.74
61.44	-249.3	-154.29		61.44	-77.83	-108.64		61.44	-108.44	-120.28		61.44	-151.64	-149.74		61.44	-103.42	-119.03		61.44	-134.08	-162.74
61.68	-236.36	-154.29		61.68	-75.26	-108.64		61.68	-105.62	-120.28		61.68	-152.75	-149.74		61.68	-102.65	-119.03		61.68	-137.38	-162.74
61.92	-223.1	-154.29		61.92	-73.67	-108.64		61.92	-102.43	-120.28		61.92	-153.37	-149.74		61.92	-102.68	-119.03		61.92	-139.83	-162.74
62.16	-209.96	-154.29		62.16	-73.12	-108.64		62.16	-98.89	-120.28		62.16	-153.6	-149.74		62.16	-103.51	-119.03		62.16	-141.41	-162.74
62.4	-197.37	-154.29		62.4	-73.6	-108.64		62.4	-95.04	-120.28		62.4	-153.58	-149.74		62.4	-105.05	-119.03		62.4	-142.16	-162.74
62.64	-185.69	-154.29		62.64	-75.06	-108.64		62.64	-90.94	-120.28		62.64	-153.44	-149.74		62.64	-107.22	-119.03		62.64	-142.2	-162.74
62.88	-175.25	-154.29		62.88	-77.35	-108.64		62.88	-86.66	-120.28		62.88	-153.3	-149.74		62.88	-109.91	-119.03		62.88	-141.67	-162.74
63.12	-166.28	-154.29		63.12	-80.3	-108.64		63.12	-82.27	-120.28		63.12	-153.25	-149.74		63.12	-112.98	-119.03		63.12	-140.76	-162.74
63.36	-158.95	-154.29		63.36	-83.68	-108.64		63.36	-77.88	-120.28		63.36	-153.37	-149.74		63.36	-116.3	-119.03		63.36	-139.68	-162.74
63.6	-153.32	-154.29		63.6	-87.21	-108.64		63.6	-73.59	-120.28		63.6	-153.67	-149.74		63.6	-119.75	-119.03		63.6	-138.67	-162.74
63.84	-149.35	-154.29		63.84	-90.61	-108.64		63.84	-69.54	-120.28		63.84	-154.17	-149.74		63.84	-123.21	-119.03		63.84	-137.95	-162.74
64.08	-146.92	-154.29		64.08	-93.62	-108.64		64.08	-65.86	-120.28		64.08	-154.83	-149.74		64.08	-126.57	-119.03		64.08	-137.71	-162.74
64.32	-145.84	-154.29		64.32	-96	-108.64		64.32	-62.68	-120.28		64.32	-155.61	-149.74		64.32	-129.76	-119.03		64.32	-138.11	-162.74
64.56	-145.84	-154.29		64.56	-97.53	-108.64		64.56	-60.13	-120.28		64.56	-156.47	-149.74		64.56	-132.7	-119.03		64.56	-139.26	-162.74
64.8	-146.63	-154.29		64.8	-98.09	-108.64		64.8	-58.34	-120.28		64.8	-157.36	-149.74		64.8	-135.36	-119.03		64.8	-141.23	-162.74
65.04	-147.91	-154.29		65.04	-97.63	-108.64		65.04	-57.4	-120.28		65.04	-158.25	-149.74		65.04	-137.71	-119.03		65.04	-144.02	-162.74
65.28	-149.37	-154.29		65.28	-96.19	-108.64		65.28	-57.39	-120.28		65.28	-159.13	-149.74		65.28	-139.77	-119.03		65.28	-147.58	-162.74
65.52	-150.79	-154.29		65.52	-93.87	-108.64		65.52	-58.36	-120.28		65.52	-160	-149.74		65.52	-141.56	-119.03		65.52	-151.8	-162.74
65.76	-151.95	-154.29		65.76	-90.89	-108.64		65.76	-60.31	-120.28		65.76	-160.9	-149.74		65.76	-143.12	-119.03		65.76	-156.54	-162.74
66	-152.77	-154.29		66	-87.5	-108.64		66	-63.2	-120.28		66	-161.87	-149.74		66	-144.52	-119.03		66	-161.64	-162.74
66.24	-153.22	-154.29		66.24	-84.02	-108.64		66.24	-66.96	-120.28		66.24	-162.96	-149.74		66.24	-145.83	-119.03		66.24	-166.9	-162.74
66.48	-153.37	-154.29		66.48	-80.78	-108.64		66.48	-71.48	-120.28		66.48	-164.21	-149.74		66.48	-147.13	-119.03		66.48	-172.12	-162.74
66.72	-153.4	-154.29		66.72	-78.11	-108.64		66.72	-76.61	-120.28		66.72	-165.66	-149.74		66.72	-148.5	-119.03		66.72	-177.14	-162.74
66.96	-153.52	-154.29		66.96	-76.3	-108.64		66.96	-82.18	-120.28		66.96	-167.33	-149.74		66.96	-149.97	-119.03		66.96	-181.78	-162.74
67.2	-154.01	-154.29		67.2	-75.57	-108.64		67.2	-87.98	-120.28		67.2	-169.23	-149.74		67.2	-151.59	-119.03		67.2	-185.92	-162.74
67.44	-155.15	-154.29		67.44	-76.09	-108.64		67.44	-93.81	-120.28		67.44	-171.34	-149.74		67.44	-153.34	-119.03		67.44	-189.45	-162.74
67.68	-157.23	-154.29		67.68	-77.91	-108.64		67.68	-99.45	-120.28		67.68	-173.59	-149.74		67.68	-155.15	-119.03		67.68	-192.31	-162.74
67.92	-160.47	-154.29		67.92	-81	-108.64		67.92	-104.69	-120.28		67.92	-175.91	-149.74		67.92	-156.92	-119.03		67.92	-194.46	-162.74
68.16	-165.03	-154.29		68.16	-85.22	-108.64		68.16	-109.33	-120.28		68.16	-178.22	-149.74		68.16	-158.49	-119.03		68.16	-195.92	-162.74
68.4	-170.98	-154.29		68.4	-90.36	-108.64		68.4	-113.19	-120.28		68.4	-180.42	-149.74		68.4	-159.65	-119.03		68.4	-196.72	-162.74
68.64	-178.26	-154.29		68.64	-96.12	-108.64		68.64	-116.12	-120.28		68.64	-182.39	-149.74		68.64	-160.17	-119.03		68.64	-196.92	-162.74
68.88	-186.74	-154.29		68.88	-102.17	-108.64		68.88	-117.98	-120.28		68.88	-184.05	-149.74		68.88	-159.82	-119.03		68.88	-196.59	-162.74
69.12	-196.14	-154.29		69.12	-108.15	-108.64		69.12	-118.68	-120.28		69.12	-185.31	-149.74		69.12	-158.35	-119.03		69.12	-195.84	-162.74
69.36	-206.12	-154.29		69.36	-113.71	-108.64		69.36	-118.18	-120.28		69.36	-186.09	-149.74		69.36	-155.58	-119.03		69.36	-194.77	-162.74
69.6	-216.28	-154.29		69.6	-118.53	-108.64		69.6	-116.44	-120.28		69.6	-186.36	-149.74		69.6	-151.37	-119.03		69.6	-193.5	-162.74
69.84	-226.15	-154.29		69.84	-122.33	-108.64		69.84	-113.5	-120.28		69.84	-186.08	-149.74		69.84	-145.66	-119.03		69.84	-192.13	-162.74
70.08	-235.29	-154.29		70.08	-124.93	-108.64		70.08	-109.41	-120.28		70.08	-185.27	-149.74		70.08	-138.48	-119.03		70.08	-190.78	-162.74
70.32	-243.26	-154.29		70.32	-126.2	-108.64		70.32	-104.25	-120.28		70.32	-183.94	-149.74		70.32	-129.98	-119.03		70.32	-189.56	-162.74
70.56	-249.67	-154.29		70.56	-126.14	-108.64		70.56	-98.16	-120.28		70.56	-182.13	-149.74		70.56	-120.4	-119.03		70.56	-188.56	-162.74
70.8	-254.22	-154.29		70.8	-124.81	-108.64		70.8	-91.3	-120.28		70.8	-179.9	-149.74		70.8	-110.06	-119.03		70.8	-187.86	-162.74
71.04	-256.68	-154.29		71.04	-122.37	-108.64		71.04	-83.84	-120.28		71.04	-177.33	-149.74		71.04	-99.37	-119.03		71.04	-187.52	-162.74
71.28	-256.94	-154.29		71.28	-119.07	-108.64		71.28	-75.98	-120.28		71.28	-174.5	-149.74		71.28	-88.8	-119.03		71.28	-187.54	-162.74
71.52	-254.97	-154.29		71.52	-115.2	-108.64		71.52	-67.95	-120.28		71.52	-171.49	-149.74		71.52	-78.83	-119.03		71.52	-187.91	-162.74
71.76	-250.85	-154.29		71.76	-111.1	-108.64		71.76	-59.97	-120.28		71.76	-168.42	-149.74		71.76	-69.94	-119.03		71.76	-188.6	-162.74
72	-244.72	-154.29		72	-107.14	-108.64		72	-52.28	-120.28		72	-165.38	-149.74		72	-62.58	-119.03		72	-189.5	-162.74
72.24	-236.79	-154.29		72.24	-103.68	-108.64		72.24	-45.11	-120.28		72.24	-162.5	-149.74		72.24	-57.13	-119.03		72.24	-190.5	-162.74
72.48	-227.34	-154.29		72.48	-101.06	-108.64		72.48	-38.69	-120.28		72.48	-159.87	-149.74		72.48	-53.89	-119.03		72.48	-191.47	-162.74
72.72	-216.66	-154.29		72.72	-99.58	-108.64		72.72	-33.24	-120.28		72.72	-157.62	-149.74		72.72	-53.07	-119.03		72.72	-192.26	-162.74
72.96	-205.04	-154.29		72.96	-99.46	-108.64		72.96	-28.97	-120.28		72.96	-155.84	-149.74		72.96	-54.75	-119.03		72.96	-192.72	-162.74
73.2	-192.8	-154.29		73.2	-100.86	-108.64		73.2	-26.04	-120.28		73.2	-154.62	-149.74		73.2	-58.9	-119.03		73.2	-192.75	-162.74
73.44	-180.22	-154.29		73.44	-103.83	-108.64		73.44	-24.61	-120.28		73.44	-154.02	-149.74		73.44	-65.4	-119.03		73.44	-192.24	-162.74
73.68	-167.57	-154.29		73.68	-108.34	-108.64		73.68	-24.79	-120.28		73.68	-154.06	-149.74		73.68	-73.99	-119.03		73.68	-191.15	-162.74
73.92	-155.1	-154.29		73.92	-114.25	-108.64		73.92	-26.66	-120.28		73.92	-154.74	-149.74		73.92	-84.33	-119.03		73.92	-189.5	-162.74
74.16	-143.03	-154.29		74.16	-121.32	-108.64		74.16	-30.23	-120.28		74.16	-156	-149.74		74.16	-96.02	-119.03		74.16	-187.35	-162.74
74.4	-131.54	-154.29		74.4	-129.26	-108.64		74.4	-35.5	-120.28		74.4	-157.7	-149.74		74.4	-108.59	-119.03		74.4	-184.81	-162.74
74.64	-120.8	-154.29		74.64	-137.68	-108.64		74.64	-42.36	-120.28		74.64	-159.68	-149.74		74.64	-121.54	-119.03		74.64	-182.02	-162.74
74.88	-110.96	-154.29		74.88	-146.19	-108.64		74.88	-50.7	-120.28		74.88	-161.7	-149.74		74.88	-134.37	-119.03		74.88	-179.17	-162.74
75.12	-102.12	-154.29		75.12	-154.35	-108.64		75.12	-60.3	-120.28		75.12	-163.49	-149.74		75.12	-146.58	-119.03		75.12	-176.44	-162.74
75.36	-94.39	-154.29		75.36	-161.77	-108.64		75.36	-70.93	-120.28		75.36	-164.75	-149.74		75.36	-157.73	-119.03		75.36	-174	-162.74
75.6	-87.86	-154.29		75.6	-168.1	-108.64		75.6	-82.28	-120.28		75.6	-165.16	-149.74		75.6	-167.43	-119.03		75.6	-171.99	-162.74
75.84	-82.59	-154.29		75.84	-173.04	-108.64		75.84	-94.03	-120.28		75.84	-164.41	-149.74		75.84	-175.35	-119.03		75.84	-170.51	-162.74
76.08	-78.62	-154.29		76.08	-176.4	-108.64		76.08	-105.82	-120.28		76.08	-162.23	-149.74		76.08	-181.28	-119.03		76.08	-169.61	-162.74
76.32	-75.99	-154.29		76.32	-178.09	-108.64		76.32	-117.28	-120.28		76.32	-158.41	-149.74		76.32	-185.07	-119.03		76.32	-169.28	-162.74
76.56	-74.69	-154.29		76.56	-178.11	-108.64		76.56	-128.06	-120.28		76.56	-152.85	-149.74		76.56	-186.7	-119.03		76.56	-169.46	-162.74
76.8	-74.72	-154.29		76.8	-176.59	-108.64		76.8	-137.82	-120.28		76.8	-145.52	-149.74		76.8	-186.21	-119.03		76.8	-170.03	-162.74
77.04	-76.01	-154.29		77.04	-173.72	-108.64		77.04	-146.29	-120.28		77.04	-136.54	-149.74		77.04	-183.75	-119.03		77.04	-170.83	-162.74
77.28	-78.49	-154.29		77.28	-169.77	-108.64		77.28	-153.23	-120.28		77.28	-126.14	-149.74		77.28	-179.53	-119.03		77.28	-171.68	-162.74
77.52	-82.07	-154.29		77.52	-165.06	-108.64		77.52	-158.48	-120.28		77.52	-114.67	-149.74		77.52	-173.81	-119.03		77.52	-172.4	-162.74
77.76	-86.61	-154.29		77.76	-159.9	-108.64		77.76	-161.96	-120.28		77.76	-102.59	-149.74		77.76	-166.92	-119.03		77.76	-172.8	-162.74
78	-91.95	-154.29		78	-154.6	-108.64		78	-163.66	-120.28		78	-90.42	-149.74		78	-159.17	-119.03		78	-172.73	-162.74
78.24	-97.92	-154.29		78.24	-149.42	-108.64		78.24	-163.68	-120.28		78.24	-78.74	-149.74		78.24	-150.93	-119.03		78.24	-172.06	-162.74
78.48	-104.32	-154.29		78.48	-144.57	-108.64		78.48	-162.14	-120.28		78.48	-68.14	-149.74		78.48	-142.51	-119.03		78.48	-170.72	-162.74
78.72	-110.97	-154.29		78.72	-140.18	-108.64		78.72	-159.24	-120.28		78.72	-59.21	-149.74		78.72	-134.24	-119.03		78.72	-168.69	-162.74
78.96	-117.67	-154.29		78.96	-136.3	-108.64		78.96	-155.22	-120.28		78.96	-52.43	-149.74		78.96	-126.37	-119.03		78.96	-165.98	-162.74
79.2	-124.25	-154.29		79.2	-132.9	-108.64		79.2	-150.33	-120.28		79.2	-48.24	-149.74		79.2	-119.15	-119.03		79.2	-162.69	-162.74
79.44	-130.58	-154.29		79.44	-129.9	-108.64		79.44	-144.82	-120.28		79.44	-46.93	-149.74		79.44	-112.75	-119.03		79.44	-158.92	-162.74
79.68	-136.52	-154.29		79.68	-127.18	-108.64		79.68	-138.94	-120.28		79.68	-48.67	-149.74		79.68	-107.28	-119.03		79.68	-154.83	-162.74
79.92	-142.02	-154.29		79.92	-124.59	-108.64		79.92	-132.89	-120.28		79.92	-53.47	-149.74		79.92	-102.82	-119.03		79.92	-150.6	-162.74
80.16	-147.03	-154.29		80.16	-121.98	-108.64		80.16	-126.84	-120.28		80.16	-61.19	-149.74		80.16	-99.38	-119.03		80.16	-146.39	-162.74
80.4	-151.57	-154.29		80.4	-119.23	-108.64		80.4	-120.94	-120.28		80.4	-71.56	-149.74		80.4	-96.91	-119.03		80.4	-142.36	-162.74
80.64	-155.68	-154.29		80.64	-116.25	-108.64		80.64	-115.27	-120.28		80.64	-84.19	-149.74		80.64	-95.33	-119.03		80.64	-138.67	-162.74
80.88	-159.41	-154.29		80.88	-113.03	-108.64		80.88	-109.92	-120.28		80.88	-98.56	-149.74		80.88	-94.54	-119.03		80.88	-135.4	-162.74
81.12	-162.84	-154.29		81.12	-109.57	-108.64		81.12	-104.92	-120.28		81.12	-114.12	-149.74		81.12	-94.43	-119.03		81.12	-132.61	-162.74
81.36	-166.05	-154.29		81.36	-105.99	-108.64		81.36	-100.33	-120.28		81.36	-130.24	-149.74		81.36	-94.86	-119.03		81.36	-130.31	-162.74
81.6	-169.1	-154.29		81.6	-102.42	-108.64		81.6	-96.21	-120.28		81.6	-146.28	-149.74		81.6	-95.74	-119.03		81.6	-128.45	-162.74
81.84	-172.02	-154.29		81.84	-99.05	-108.64		81.84	-92.63	-120.28		81.84	-161.64	-149.74		81.84	-96.99	-119.03		81.84	-126.95	-162.74
82.08	-174.82	-154.29		82.08	-96.1	-108.64		82.08	-89.68	-120.28		82.08	-175.76	-149.74		82.08	-98.56	-119.03		82.08	-125.67	-162.74
82.32	-177.44	-154.29		82.32	-93.76	-108.64		82.32	-87.5	-120.28		82.32	-188.17	-149.74		82.32	-100.45	-119.03		82.32	-124.48	-162.74
82.56	-179.81	-154.29		82.56	-92.25	-108.64		82.56	-86.24	-120.28		82.56	-198.47	-149.74		82.56	-102.71	-119.03		82.56	-123.22	-162.74
82.8	-181.82	-154.29		82.8	-91.7	-108.64		82.8	-86.07	-120.28		82.8	-206.39	-149.74		82.8	-105.42	-119.03		82.8	-121.74	-162.74
83.04	-183.3	-154.29		83.04	-92.23	-108.64		83.04	-87.15	-120.28		83.04	-211.79	-149.74		83.04	-108.66	-119.03		83.04	-119.94	-162.74
83.28	-184.09	-154.29		83.28	-93.85	-108.64		83.28	-89.65	-120.28		83.28	-214.63	-149.74		83.28	-112.56	-119.03		83.28	-117.75	-162.74
83.52	-184.01	-154.29		83.52	-96.53	-108.64		83.52	-93.7	-120.28		83.52	-215	-149.74		83.52	-117.23	-119.03		83.52	-115.16	-162.74
83.76	-182.91	-154.29		83.76	-100.12	-108.64		83.76	-99.37	-120.28		83.76	-213.08	-149.74		83.76	-122.74	-119.03		83.76	-112.23	-162.74
84	-180.65	-154.29		84	-104.41	-108.64		84	-106.68	-120.28		84	-209.16	-149.74		84	-129.12	-119.03		84	-109.08	-162.74
84.24	-177.12	-154.29		84.24	-109.15	-108.64		84.24	-115.58	-120.28		84.24	-203.58	-149.74		84.24	-136.37	-119.03		84.24	-105.9	-162.74
84.48	-172.28	-154.29		84.48	-113.99	-108.64		84.48	-125.94	-120.28		84.48	-196.75	-149.74		84.48	-144.39	-119.03		84.48	-102.92	-162.74
84.72	-166.13	-154.29		84.72	-118.6	-108.64		84.72	-137.54	-120.28		84.72	-189.1	-149.74		84.72	-153.01	-119.03		84.72	-100.4	-162.74
84.96	-158.74	-154.29		84.96	-122.62	-108.64		84.96	-150.09	-120.28		84.96	-181.08	-149.74		84.96	-162.02	-119.03		84.96	-98.62	-162.74
85.2	-150.23	-154.29		85.2	-125.71	-108.64		85.2	-163.26	-120.28		85.2	-173.1	-149.74		85.2	-171.13	-119.03		85.2	-97.81	-162.74
85.44	-140.77	-154.29		85.44	-127.6	-108.64		85.44	-176.65	-120.28		85.44	-165.57	-149.74		85.44	-180	-119.03		85.44	-98.19	-162.74
85.68	-130.58	-154.29		85.68	-128.05	-108.64		85.68	-189.83	-120.28		85.68	-158.83	-149.74		85.68	-188.29	-119.03		85.68	-99.88	-162.74
85.92	-119.91	-154.29		85.92	-126.95	-108.64		85.92	-202.37	-120.28		85.92	-153.19	-149.74		85.92	-195.64	-119.03		85.92	-102.91	-162.74
86.16	-109.05	-154.29		86.16	-124.26	-108.64		86.16	-213.86	-120.28		86.16	-148.87	-149.74		86.16	-201.72	-119.03		86.16	-107.22	-162.74
86.4	-98.29	-154.29		86.4	-120.04	-108.64		86.4	-223.91	-120.28		86.4	-146.02	-149.74		86.4	-206.26	-119.03		86.4	-112.62	-162.74
86.64	-87.91	-154.29		86.64	-114.47	-108.64		86.64	-232.19	-120.28		86.64	-144.71	-149.74		86.64	-209.05	-119.03		86.64	-118.85	-162.74
86.88	-78.18	-154.29		86.88	-107.8	-108.64		86.88	-238.43	-120.28		86.88	-144.94	-149.74		86.88	-209.95	-119.03		86.88	-125.52	-162.74
87.12	-69.36	-154.29		87.12	-100.36	-108.64		87.12	-242.44	-120.28		87.12	-146.65	-149.74		87.12	-208.91	-119.03		87.12	-132.23	-162.74
87.36	-61.66	-154.29		87.36	-92.55	-108.64		87.36	-244.1	-120.28		87.36	-149.67	-149.74		87.36	-205.98	-119.03		87.36	-138.51	-162.74
87.6	-55.25	-154.29		87.6	-84.79	-108.64		87.6	-243.39	-120.28		87.6	-153.82	-149.74		87.6	-201.29	-119.03		87.6	-143.89	-162.74
87.84	-50.25	-154.29		87.84	-77.52	-108.64		87.84	-240.33	-120.28		87.84	-158.85	-149.74		87.84	-195.04	-119.03		87.84	-147.97	-162.74
88.08	-46.75	-154.29		88.08	-71.16	-108.64		88.08	-235.03	-120.28		88.08	-164.46	-149.74		88.08	-187.49	-119.03		88.08	-150.39	-162.74
88.32	-44.77	-154.29		88.32	-66.08	-108.64		88.32	-227.65	-120.28		88.32	-170.38	-149.74		88.32	-178.93	-119.03		88.32	-150.88	-162.74
88.56	-44.29	-154.29		88.56	-62.61	-108.64		88.56	-218.39	-120.28		88.56	-176.29	-149.74		88.56	-169.7	-119.03		88.56	-149.3	-162.74
88.8	-45.27	-154.29		88.8	-60.99	-108.64		88.8	-207.49	-120.28		88.8	-181.91	-149.74		88.8	-160.12	-119.03		88.8	-145.63	-162.74
89.04	-47.61	-154.29		89.04	-61.35	-108.64		89.04	-195.2	-120.28		89.04	-187	-149.74		89.04	-150.51	-119.03		89.04	-139.97	-162.74
89.28	-51.23	-154.29		89.28	-63.75	-108.64		89.28	-181.8	-120.28		89.28	-191.34	-149.74		89.28	-141.16	-119.03		89.28	-132.56	-162.74
89.52	-56	-154.29		89.52	-68.11	-108.64		89.52	-167.55	-120.28		89.52	-194.78	-149.74		89.52	-132.32	-119.03		89.52	-123.73	-162.74
89.76	-61.8	-154.29		89.76	-74.24	-108.64		89.76	-152.75	-120.28		89.76	-197.23	-149.74		89.76	-124.22	-119.03		89.76	-113.89	-162.74
90	-68.51	-154.29		90	-81.88	-108.64		90	-137.66	-120.28		90	-198.64	-149.74		90	-117	-119.03		90	-103.52	-162.74
90.24	-76.02	-154.29		90.24	-90.64	-108.64		90.24	-122.58	-120.28		90.24	-199.04	-149.74		90.24	-110.77	-119.03		90.24	-93.12	-162.74
90.48	-84.21	-154.29		90.48	-100.1	-108.64		90.48	-107.78	-120.28		90.48	-198.53	-149.74		90.48	-105.61	-119.03		90.48	-83.19	-162.74
90.72	-92.98	-154.29		90.72	-109.74	-108.64		90.72	-93.56	-120.28		90.72	-197.24	-149.74		90.72	-101.51	-119.03		90.72	-74.21	-162.74
90.96	-102.21	-154.29		90.96	-119.05	-108.64		90.96	-80.21	-120.28		90.96	-195.33	-149.74		90.96	-98.43	-119.03		90.96	-66.58	-162.74
91.2	-111.8	-154.29		91.2	-127.53	-108.64		91.2	-68	-120.28		91.2	-193.01	-149.74		91.2	-96.28	-119.03		91.2	-60.66	-162.74
91.44	-121.61	-154.29		91.44	-134.68	-108.64		91.44	-57.21	-120.28		91.44	-190.46	-149.74		91.44	-94.96	-119.03		91.44	-56.69	-162.74
91.68	-131.5	-154.29		91.68	-140.08	-108.64		91.68	-48.11	-120.28		91.68	-187.91	-149.74		91.68	-94.3	-119.03		91.68	-54.84	-162.74
91.92	-141.31	-154.29		91.92	-143.38	-108.64		91.92	-40.93	-120.28		91.92	-185.53	-149.74		91.92	-94.14	-119.03		91.92	-55.14	-162.74
92.16	-150.89	-154.29		92.16	-144.36	-108.64		92.16	-35.86	-120.28		92.16	-183.48	-149.74		92.16	-94.32	-119.03		92.16	-57.56	-162.74
92.4	-160.05	-154.29		92.4	-142.89	-108.64		92.4	-33.04	-120.28		92.4	-181.9	-149.74		92.4	-94.65	-119.03		92.4	-61.93	-162.74
92.64	-168.62	-154.29		92.64	-138.99	-108.64		92.64	-32.54	-120.28		92.64	-180.88	-149.74		92.64	-94.98	-119.03		92.64	-68.04	-162.74
92.88	-176.42	-154.29		92.88	-132.8	-108.64		92.88	-34.34	-120.28		92.88	-180.46	-149.74		92.88	-95.21	-119.03		92.88	-75.58	-162.74
93.12	-183.31	-154.29		93.12	-124.58	-108.64		93.12	-38.36	-120.28		93.12	-180.67	-149.74		93.12	-95.23	-119.03		93.12	-84.21	-162.74
93.36	-189.19	-154.29		93.36	-114.71	-108.64		93.36	-44.39	-120.28		93.36	-181.49	-149.74		93.36	-95.01	-119.03		93.36	-93.53	-162.74
93.6	-193.97	-154.29		93.6	-103.65	-108.64		93.6	-52.17	-120.28		93.6	-182.88	-149.74		93.6	-94.54	-119.03		93.6	-103.16	-162.74
93.84	-197.65	-154.29		93.84	-91.93	-108.64		93.84	-61.32	-120.28		93.84	-184.78	-149.74		93.84	-93.88	-119.03		93.84	-112.68	-162.74
94.08	-200.27	-154.29		94.08	-80.08	-108.64		94.08	-71.43	-120.28		94.08	-187.12	-149.74		94.08	-93.11	-119.03		94.08	-121.72	-162.74
94.32	-201.91	-154.29		94.32	-68.66	-108.64		94.32	-82.02	-120.28		94.32	-189.83	-149.74		94.32	-92.34	-119.03		94.32	-129.93	-162.74
94.56	-202.71	-154.29		94.56	-58.18	-108.64		94.56	-92.61	-120.28		94.56	-192.83	-149.74		94.56	-91.7	-119.03		94.56	-136.99	-162.74
94.8	-202.84	-154.29		94.8	-49.1	-108.64		94.8	-102.71	-120.28		94.8	-196.06	-149.74		94.8	-91.32	-119.03		94.8	-142.68	-162.74
95.04	-202.49	-154.29		95.04	-41.77	-108.64		95.04	-111.89	-120.28		95.04	-199.46	-149.74		95.04	-91.33	-119.03		95.04	-146.79	-162.74
95.28	-201.85	-154.29		95.28	-36.47	-108.64		95.28	-119.78	-120.28		95.28	-202.95	-149.74		95.28	-91.84	-119.03		95.28	-149.24	-162.74
95.52	-201.07	-154.29		95.52	-33.36	-108.64		95.52	-126.13	-120.28		95.52	-206.46	-149.74		95.52	-92.9	-119.03		95.52	-149.98	-162.74
95.76	-200.28	-154.29		95.76	-32.48	-108.64		95.76	-130.77	-120.28		95.76	-209.93	-149.74		95.76	-94.56	-119.03		95.76	-149.09	-162.74
96	-199.55	-154.29		96	-33.79	-108.64		96	-133.68	-120.28		96	-213.25	-149.74		96	-96.79	-119.03		96	-146.67	-162.74
96.24	-198.88	-154.29		96.24	-37.17	-108.64		96.24	-134.96	-120.28		96.24	-216.32	-149.74		96.24	-99.53	-119.03		96.24	-142.96	-162.74
96.48	-198.21	-154.29		96.48	-42.41	-108.64		96.48	-134.83	-120.28		96.48	-219.02	-149.74		96.48	-102.68	-119.03		96.48	-138.22	-162.74
96.72	-197.41	-154.29		96.72	-49.29	-108.64		96.72	-133.61	-120.28		96.72	-221.2	-149.74		96.72	-106.11	-119.03		96.72	-132.78	-162.74
96.96	-196.32	-154.29		96.96	-57.54	-108.64		96.96	-131.7	-120.28		96.96	-222.7	-149.74		96.96	-109.65	-119.03		96.96	-127.01	-162.74
97.2	-194.73	-154.29		97.2	-66.92	-108.64		97.2	-129.55	-120.28		97.2	-223.36	-149.74		97.2	-113.13	-119.03		97.2	-121.32	-162.74
97.44	-192.45	-154.29		97.44	-77.19	-108.64		97.44	-127.6	-120.28		97.44	-223.05	-149.74		97.44	-116.39	-119.03		97.44	-116.11	-162.74
97.68	-189.3	-154.29		97.68	-88.13	-108.64		97.68	-126.3	-120.28		97.68	-221.61	-149.74		97.68	-119.25	-119.03		97.68	-111.75	-162.74
97.92	-185.14	-154.29		97.92	-99.58	-108.64		97.92	-126.01	-120.28		97.92	-218.98	-149.74		97.92	-121.59	-119.03		97.92	-108.61	-162.74
98.16	-179.92	-154.29		98.16	-111.38	-108.64		98.16	-127.02	-120.28		98.16	-215.09	-149.74		98.16	-123.29	-119.03		98.16	-106.97	-162.74
98.4	-173.67	-154.29		98.4	-123.43	-108.64		98.4	-129.49	-120.28		98.4	-209.97	-149.74		98.4	-124.27	-119.03		98.4	-107.07	-162.74
98.64	-166.48	-154.29		98.64	-135.63	-108.64		98.64	-133.47	-120.28		98.64	-203.69	-149.74		98.64	-124.51	-119.03		98.64	-109.05	-162.74
98.88	-158.58	-154.29		98.88	-147.88	-108.64		98.88	-138.86	-120.28		98.88	-196.39	-149.74		98.88	-123.98	-119.03		98.88	-112.97	-162.74
99.12	-150.22	-154.29		99.12	-160.09	-108.64		99.12	-145.44	-120.28		99.12	-188.28	-149.74		99.12	-122.73	-119.03		99.12	-118.78	-162.74
99.36	-141.75	-154.29		99.36	-172.14	-108.64		99.36	-152.87	-120.28		99.36	-179.6	-149.74		99.36	-120.79	-119.03		99.36	-126.35	-162.74
99.6	-133.54	-154.29		99.6	-183.88	-108.64		99.6	-160.74	-120.28		99.6	-170.64	-149.74		99.6	-118.24	-119.03		99.6	-135.47	-162.74
99.84	-125.95	-154.29		99.84	-195.12	-108.64		99.84	-168.54	-120.28		99.84	-161.68	-149.74		99.84	-115.15	-119.03		99.84	-145.85	-162.74
100.08	-119.3	-154.29		100.08	-205.66	-108.64		100.08	-175.79	-120.28		100.08	-153.02	-149.74		100.08	-111.62	-119.03		100.08	-157.14	-162.74
100.32	-113.9	-154.29		100.32	-215.27	-108.64		100.32	-181.99	-120.28		100.32	-144.9	-149.74		100.32	-107.73	-119.03		100.32	-168.97	-162.74
100.56	-109.92	-154.29		100.56	-223.68	-108.64		100.56	-186.7	-120.28		100.56	-137.52	-149.74		100.56	-103.57	-119.03		100.56	-180.94	-162.74
100.8	-107.47	-154.29		100.8	-230.64	-108.64		100.8	-189.6	-120.28		100.8	-131.02	-149.74		100.8	-99.21	-119.03		100.8	-192.68	-162.74
101.04	-106.56	-154.29		101.04	-235.9	-108.64		101.04	-190.45	-120.28		101.04	-125.46	-149.74		101.04	-94.74	-119.03		101.04	-203.82	-162.74
101.28	-107.08	-154.29		101.28	-239.26	-108.64		101.28	-189.17	-120.28		101.28	-120.83	-149.74		101.28	-90.22	-119.03		101.28	-214.05	-162.74
101.52	-108.87	-154.29		101.52	-240.55	-108.64		101.52	-185.83	-120.28		101.52	-117.05	-149.74		101.52	-85.73	-119.03		101.52	-223.11	-162.74
101.76	-111.67	-154.29		101.76	-239.68	-108.64		101.76	-180.6	-120.28		101.76	-113.98	-149.74		101.76	-81.32	-119.03		101.76	-230.81	-162.74
102	-115.2	-154.29		102	-236.63	-108.64		102	-173.82	-120.28		102	-111.45	-149.74		102	-77.05	-119.03		102	-237.04	-162.74
102.24	-119.16	-154.29		102.24	-231.45	-108.64		102.24	-165.9	-120.28		102.24	-109.28	-149.74		102.24	-72.99	-119.03		102.24	-241.74	-162.74
102.48	-123.26	-154.29		102.48	-224.29	-108.64		102.48	-157.31	-120.28		102.48	-107.31	-149.74		102.48	-69.18	-119.03		102.48	-244.93	-162.74
102.72	-127.26	-154.29		102.72	-215.37	-108.64		102.72	-148.56	-120.28		102.72	-105.38	-149.74		102.72	-65.68	-119.03		102.72	-246.68	-162.74
102.96	-130.96	-154.29		102.96	-204.97	-108.64		102.96	-140.13	-120.28		102.96	-103.41	-149.74		102.96	-62.51	-119.03		102.96	-247.1	-162.74
103.2	-134.21	-154.29		103.2	-193.42	-108.64		103.2	-132.45	-120.28		103.2	-101.37	-149.74		103.2	-59.72	-119.03		103.2	-246.34	-162.74
103.44	-136.94	-154.29		103.44	-181.09	-108.64		103.44	-125.86	-120.28		103.44	-99.29	-149.74		103.44	-57.32	-119.03		103.44	-244.57	-162.74
103.68	-139.13	-154.29		103.68	-168.35	-108.64		103.68	-120.59	-120.28		103.68	-97.3	-149.74		103.68	-55.32	-119.03		103.68	-241.96	-162.74
103.92	-140.82	-154.29		103.92	-155.57	-108.64		103.92	-116.77	-120.28		103.92	-95.53	-149.74		103.92	-53.71	-119.03		103.92	-238.69	-162.74
104.16	-142.07	-154.29		104.16	-143.09	-108.64		104.16	-114.38	-120.28		104.16	-94.21	-149.74		104.16	-52.48	-119.03		104.16	-234.9	-162.74
104.4	-142.96	-154.29		104.4	-131.22	-108.64		104.4	-113.29	-120.28		104.4	-93.56	-149.74		104.4	-51.59	-119.03		104.4	-230.75	-162.74
104.64	-143.59	-154.29		104.64	-120.2	-108.64		104.64	-113.3	-120.28		104.64	-93.82	-149.74		104.64	-51.02	-119.03		104.64	-226.36	-162.74
104.88	-144.03	-154.29		104.88	-110.19	-108.64		104.88	-114.12	-120.28		104.88	-95.19	-149.74		104.88	-50.72	-119.03		104.88	-221.85	-162.74
105.12	-144.34	-154.29		105.12	-101.32	-108.64		105.12	-115.42	-120.28		105.12	-97.85	-149.74		105.12	-50.65	-119.03		105.12	-217.33	-162.74
105.36	-144.56	-154.29		105.36	-93.61	-108.64		105.36	-116.88	-120.28		105.36	-101.94	-149.74		105.36	-50.78	-119.03		105.36	-212.87	-162.74
105.6	-144.69	-154.29		105.6	-87.04	-108.64		105.6	-118.18	-120.28		105.6	-107.49	-149.74		105.6	-51.06	-119.03		105.6	-208.59	-162.74
105.84	-144.73	-154.29		105.84	-81.53	-108.64		105.84	-119.06	-120.28		105.84	-114.5	-149.74		105.84	-51.48	-119.03		105.84	-204.57	-162.74
106.08	-144.66	-154.29		106.08	-76.95	-108.64		106.08	-119.32	-120.28		106.08	-122.87	-149.74		106.08	-51.99	-119.03		106.08	-200.89	-162.74
106.32	-144.46	-154.29		106.32	-73.14	-108.64		106.32	-118.83	-120.28		106.32	-132.45	-149.74		106.32	-52.61	-119.03		106.32	-197.67	-162.74
106.56	-144.09	-154.29		106.56	-69.94	-108.64		106.56	-117.52	-120.28		106.56	-143.01	-149.74		106.56	-53.32	-119.03		106.56	-194.98	-162.74
106.8	-143.55	-154.29		106.8	-67.18	-108.64		106.8	-115.41	-120.28		106.8	-154.29	-149.74		106.8	-54.15	-119.03		106.8	-192.92	-162.74
107.04	-142.85	-154.29		107.04	-64.74	-108.64		107.04	-112.55	-120.28		107.04	-165.99	-149.74		107.04	-55.11	-119.03		107.04	-191.57	-162.74
107.28	-141.98	-154.29		107.28	-62.5	-108.64		107.28	-109.06	-120.28		107.28	-177.81	-149.74		107.28	-56.25	-119.03		107.28	-190.99	-162.74
107.52	-141	-154.29		107.52	-60.42	-108.64		107.52	-105.06	-120.28		107.52	-189.44	-149.74		107.52	-57.61	-119.03		107.52	-191.21	-162.74
107.76	-139.94	-154.29		107.76	-58.48	-108.64		107.76	-100.69	-120.28		107.76	-200.58	-149.74		107.76	-59.24	-119.03		107.76	-192.25	-162.74
108	-138.85	-154.29		108	-56.74	-108.64		108	-96.11	-120.28		108	-210.98	-149.74		108	-61.2	-119.03		108	-194.07	-162.74
108.24	-137.8	-154.29		108.24	-55.29	-108.64		108.24	-91.44	-120.28		108.24	-220.41	-149.74		108.24	-63.53	-119.03		108.24	-196.63	-162.74
108.48	-136.81	-154.29		108.48	-54.26	-108.64		108.48	-86.8	-120.28		108.48	-228.67	-149.74		108.48	-66.28	-119.03		108.48	-199.84	-162.74
108.72	-135.92	-154.29		108.72	-53.82	-108.64		108.72	-82.32	-120.28		108.72	-235.61	-149.74		108.72	-69.48	-119.03		108.72	-203.56	-162.74
108.96	-135.14	-154.29		108.96	-54.14	-108.64		108.96	-78.09	-120.28		108.96	-241.12	-149.74		108.96	-73.15	-119.03		108.96	-207.67	-162.74
109.2	-134.47	-154.29		109.2	-55.38	-108.64		109.2	-74.22	-120.28		109.2	-245.13	-149.74		109.2	-77.26	-119.03		109.2	-211.97	-162.74
109.44	-133.86	-154.29		109.44	-57.68	-108.64		109.44	-70.81	-120.28		109.44	-247.61	-149.74		109.44	-81.78	-119.03		109.44	-216.28	-162.74
109.68	-133.27	-154.29		109.68	-61.15	-108.64		109.68	-67.97	-120.28		109.68	-248.54	-149.74		109.68	-86.63	-119.03		109.68	-220.42	-162.74
109.92	-132.64	-154.29		109.92	-65.85	-108.64		109.92	-65.81	-120.28		109.92	-247.97	-149.74		109.92	-91.7	-119.03		109.92	-224.17	-162.74
110.16	-131.9	-154.29		110.16	-71.78	-108.64		110.16	-64.44	-120.28		110.16	-245.95	-149.74		110.16	-96.86	-119.03		110.16	-227.34	-162.74
110.4	-131.01	-154.29		110.4	-78.9	-108.64		110.4	-63.97	-120.28		110.4	-242.57	-149.74		110.4	-101.93	-119.03		110.4	-229.75	-162.74
110.64	-129.92	-154.29		110.64	-87.11	-108.64		110.64	-64.52	-120.28		110.64	-237.98	-149.74		110.64	-106.74	-119.03		110.64	-231.23	-162.74
110.88	-128.63	-154.29		110.88	-96.24	-108.64		110.88	-66.16	-120.28		110.88	-232.35	-149.74		110.88	-111.1	-119.03		110.88	-231.63	-162.74
111.12	-127.17	-154.29		111.12	-106.11	-108.64		111.12	-68.95	-120.28		111.12	-225.88	-149.74		111.12	-114.81	-119.03		111.12	-230.84	-162.74
111.36	-125.6	-154.29		111.36	-116.49	-108.64		111.36	-72.92	-120.28		111.36	-218.82	-149.74		111.36	-117.74	-119.03		111.36	-228.78	-162.74
111.6	-124.03	-154.29		111.6	-127.13	-108.64		111.6	-78.04	-120.28		111.6	-211.44	-149.74		111.6	-119.76	-119.03		111.6	-225.38	-162.74
111.84	-122.59	-154.29		111.84	-137.74	-108.64		111.84	-84.22	-120.28		111.84	-204.05	-149.74		111.84	-120.79	-119.03		111.84	-220.64	-162.74
112.08	-121.44	-154.29		112.08	-148.08	-108.64		112.08	-91.34	-120.28		112.08	-196.96	-149.74		112.08	-120.85	-119.03		112.08	-214.6	-162.74
112.32	-120.75	-154.29		112.32	-157.86	-108.64		112.32	-99.2	-120.28		112.32	-190.48	-149.74		112.32	-119.98	-119.03		112.32	-207.32	-162.74
112.56	-120.68	-154.29		112.56	-166.85	-108.64		112.56	-107.56	-120.28		112.56	-184.91	-149.74		112.56	-118.34	-119.03		112.56	-198.92	-162.74
112.8	-121.36	-154.29		112.8	-174.82	-108.64		112.8	-116.11	-120.28		112.8	-180.53	-149.74		112.8	-116.11	-119.03		112.8	-189.56	-162.74
113.04	-122.88	-154.29		113.04	-181.59	-108.64		113.04	-124.55	-120.28		113.04	-177.54	-149.74		113.04	-113.56	-119.03		113.04	-179.43	-162.74
113.28	-125.28	-154.29		113.28	-187	-108.64		113.28	-132.51	-120.28		113.28	-176.09	-149.74		113.28	-110.98	-119.03		113.28	-168.75	-162.74
113.52	-128.5	-154.29		113.52	-190.96	-108.64		113.52	-139.65	-120.28		113.52	-176.24	-149.74		113.52	-108.7	-119.03		113.52	-157.76	-162.74
113.76	-132.45	-154.29		113.76	-193.39	-108.64		113.76	-145.63	-120.28		113.76	-177.97	-149.74		113.76	-107.03	-119.03		113.76	-146.71	-162.74
114	-136.94	-154.29		114	-194.28	-108.64		114	-150.16	-120.28		114	-181.15	-149.74		114	-106.27	-119.03		114	-135.86	-162.74
114.24	-141.73	-154.29		114.24	-193.67	-108.64		114.24	-153	-120.28		114.24	-185.55	-149.74		114.24	-106.67	-119.03		114.24	-125.45	-162.74
114.48	-146.52	-154.29		114.48	-191.6	-108.64		114.48	-153.96	-120.28		114.48	-190.86	-149.74		114.48	-108.43	-119.03		114.48	-115.71	-162.74
114.72	-150.99	-154.29		114.72	-188.18	-108.64		114.72	-152.96	-120.28		114.72	-196.69	-149.74		114.72	-111.63	-119.03		114.72	-106.83	-162.74
114.96	-154.8	-154.29		114.96	-183.52	-108.64		114.96	-150.02	-120.28		114.96	-202.6	-149.74		114.96	-116.3	-119.03		114.96	-98.99	-162.74
115.2	-157.66	-154.29		115.2	-177.75	-108.64		115.2	-145.22	-120.28		115.2	-208.14	-149.74		115.2	-122.35	-119.03		115.2	-92.31	-162.74
115.44	-159.3	-154.29		115.44	-170.99	-108.64		115.44	-138.78	-120.28		115.44	-212.82	-149.74		115.44	-129.61	-119.03		115.44	-86.86	-162.74
115.68	-159.52	-154.29		115.68	-163.36	-108.64		115.68	-130.98	-120.28		115.68	-216.24	-149.74		115.68	-137.8	-119.03		115.68	-82.69	-162.74
115.92	-158.19	-154.29		115.92	-155	-108.64		115.92	-122.17	-120.28		115.92	-218.01	-149.74		115.92	-146.58	-119.03		115.92	-79.79	-162.74
116.16	-155.31	-154.29		116.16	-146.01	-108.64		116.16	-112.76	-120.28		116.16	-217.85	-149.74		116.16	-155.54	-119.03		116.16	-78.14	-162.74
116.4	-150.95	-154.29		116.4	-136.49	-108.64		116.4	-103.19	-120.28		116.4	-215.57	-149.74		116.4	-164.24	-119.03		116.4	-77.69	-162.74
116.64	-145.28	-154.29		116.64	-126.54	-108.64		116.64	-93.89	-120.28		116.64	-211.08	-149.74		116.64	-172.22	-119.03		116.64	-78.36	-162.74
116.88	-138.58	-154.29		116.88	-116.26	-108.64		116.88	-85.29	-120.28		116.88	-204.41	-149.74		116.88	-179.05	-119.03		116.88	-80.07	-162.74
117.12	-131.17	-154.29		117.12	-105.77	-108.64		117.12	-77.76	-120.28		117.12	-195.69	-149.74		117.12	-184.33	-119.03		117.12	-82.73	-162.74
117.36	-123.44	-154.29		117.36	-95.18	-108.64		117.36	-71.62	-120.28		117.36	-185.14	-149.74		117.36	-187.72	-119.03		117.36	-86.26	-162.74
117.6	-115.82	-154.29		117.6	-84.64	-108.64		117.6	-67.12	-120.28		117.6	-173.07	-149.74		117.6	-188.98	-119.03		117.6	-90.59	-162.74
117.84	-108.69	-154.29		117.84	-74.31	-108.64		117.84	-64.42	-120.28		117.84	-159.83	-149.74		117.84	-187.97	-119.03		117.84	-95.66	-162.74
118.08	-102.44	-154.29		118.08	-64.38	-108.64		118.08	-63.6	-120.28		118.08	-145.8	-149.74		118.08	-184.64	-119.03		118.08	-101.4	-162.74
118.32	-97.41	-154.29		118.32	-55.04	-108.64		118.32	-64.66	-120.28		118.32	-131.4	-149.74		118.32	-179.07	-119.03		118.32	-107.77	-162.74
118.56	-93.82	-154.29		118.56	-46.51	-108.64		118.56	-67.51	-120.28		118.56	-117.02	-149.74		118.56	-171.46	-119.03		118.56	-114.72	-162.74
118.8	-91.85	-154.29		118.8	-38.99	-108.64		118.8	-71.98	-120.28		118.8	-103.07	-149.74		118.8	-162.07	-119.03		118.8	-122.18	-162.74
119.04	-91.55	-154.29		119.04	-32.68	-108.64		119.04	-77.86	-120.28		119.04	-89.89	-149.74		119.04	-151.26	-119.03		119.04	-130.1	-162.74
119.28	-92.87	-154.29		119.28	-27.75	-108.64		119.28	-84.87	-120.28		119.28	-77.83	-149.74		119.28	-139.43	-119.03		119.28	-138.41	-162.74
119.52	-95.66	-154.29		119.52	-24.34	-108.64		119.52	-92.71	-120.28		119.52	-67.15	-149.74		119.52	-126.99	-119.03		119.52	-147.01	-162.74
119.76	-99.7	-154.29		119.76	-22.53	-108.64		119.76	-101.03	-120.28		119.76	-58.09	-149.74		119.76	-114.38	-119.03		119.76	-155.79	-162.74
120	-104.67	-154.29		120	-22.37	-108.64		120	-109.5	-120.28		120	-50.84	-149.74		120	-101.98	-119.03		120	-164.61	-162.74
120.24	-110.24	-154.29		120.24	-23.82	-108.64		120.24	-117.78	-120.28		120.24	-45.52	-149.74		120.24	-90.14	-119.03		120.24	-173.33	-162.74
120.48	-116.03	-154.29		120.48	-26.81	-108.64		120.48	-125.56	-120.28		120.48	-42.21	-149.74		120.48	-79.15	-119.03		120.48	-181.77	-162.74
120.72	-121.67	-154.29		120.72	-31.2	-108.64		120.72	-132.55	-120.28		120.72	-40.91	-149.74		120.72	-69.24	-119.03		120.72	-189.76	-162.74
120.96	-126.84	-154.29		120.96	-36.81	-108.64		120.96	-138.5	-120.28		120.96	-41.59	-149.74		120.96	-60.56	-119.03		120.96	-197.1	-162.74
121.2	-131.24	-154.29		121.2	-43.4	-108.64		121.2	-143.24	-120.28		121.2	-44.14	-149.74		121.2	-53.21	-119.03		121.2	-203.61	-162.74
121.44	-134.67	-154.29		121.44	-50.74	-108.64		121.44	-146.63	-120.28		121.44	-48.42	-149.74		121.44	-47.23	-119.03		121.44	-209.1	-162.74
121.68	-137	-154.29		121.68	-58.55	-108.64		121.68	-148.61	-120.28		121.68	-54.23	-149.74		121.68	-42.63	-119.03		121.68	-213.42	-162.74
121.92	-138.2	-154.29		121.92	-66.58	-108.64		121.92	-149.18	-120.28		121.92	-61.34	-149.74		121.92	-39.39	-119.03		121.92	-216.44	-162.74
122.16	-138.31	-154.29		122.16	-74.59	-108.64		122.16	-148.42	-120.28		122.16	-69.5	-149.74		122.16	-37.48	-119.03		122.16	-218.06	-162.74
122.4	-137.45	-154.29		122.4	-82.37	-108.64		122.4	-146.43	-120.28		122.4	-78.42	-149.74		122.4	-36.89	-119.03		122.4	-218.24	-162.74
122.64	-135.82	-154.29		122.64	-89.75	-108.64		122.64	-143.4	-120.28		122.64	-87.84	-149.74		122.64	-37.58	-119.03		122.64	-217	-162.74
122.88	-133.65	-154.29		122.88	-96.61	-108.64		122.88	-139.52	-120.28		122.88	-97.47	-149.74		122.88	-39.53	-119.03		122.88	-214.39	-162.74
123.12	-131.2	-154.29		123.12	-102.86	-108.64		123.12	-135.02	-120.28		123.12	-107.04	-149.74		123.12	-42.71	-119.03		123.12	-210.56	-162.74
123.36	-128.74	-154.29		123.36	-108.49	-108.64		123.36	-130.12	-120.28		123.36	-116.33	-149.74		123.36	-47.09	-119.03		123.36	-205.67	-162.74
123.6	-126.5	-154.29		123.6	-113.5	-108.64		123.6	-125.05	-120.28		123.6	-125.12	-149.74		123.6	-52.58	-119.03		123.6	-199.98	-162.74
123.84	-124.71	-154.29		123.84	-117.92	-108.64		123.84	-120	-120.28		123.84	-133.21	-149.74		123.84	-59.09	-119.03		123.84	-193.75	-162.74
124.08	-123.51	-154.29		124.08	-121.81	-108.64		124.08	-115.15	-120.28		124.08	-140.48	-149.74		124.08	-66.44	-119.03		124.08	-187.27	-162.74
124.32	-123.04	-154.29		124.32	-125.24	-108.64		124.32	-110.63	-120.28		124.32	-146.79	-149.74		124.32	-74.44	-119.03		124.32	-180.85	-162.74
124.56	-123.33	-154.29		124.56	-128.25	-108.64		124.56	-106.53	-120.28		124.56	-152.06	-149.74		124.56	-82.79	-119.03		124.56	-174.77	-162.74
124.8	-124.38	-154.29		124.8	-130.88	-108.64		124.8	-102.91	-120.28		124.8	-156.26	-149.74		124.8	-91.2	-119.03		124.8	-169.27	-162.74
125.04	-126.14	-154.29		125.04	-133.15	-108.64		125.04	-99.8	-120.28		125.04	-159.34	-149.74		125.04	-99.3	-119.03		125.04	-164.56	-162.74
125.28	-128.51	-154.29		125.28	-135.04	-108.64		125.28	-97.18	-120.28		125.28	-161.32	-149.74		125.28	-106.73	-119.03		125.28	-160.76	-162.74
125.52	-131.35	-154.29		125.52	-136.52	-108.64		125.52	-95.03	-120.28		125.52	-162.23	-149.74		125.52	-113.14	-119.03		125.52	-157.92	-162.74
125.76	-134.51	-154.29		125.76	-137.54	-108.64		125.76	-93.34	-120.28		125.76	-162.1	-149.74		125.76	-118.22	-119.03		125.76	-156.02	-162.74
126	-137.81	-154.29		126	-138.04	-108.64		126	-92.05	-120.28		126	-161	-149.74		126	-121.73	-119.03		126	-154.95	-162.74
126.24	-141.07	-154.29		126.24	-137.95	-108.64		126.24	-91.15	-120.28		126.24	-159	-149.74		126.24	-123.54	-119.03		126.24	-154.53	-162.74
126.48	-144.13	-154.29		126.48	-137.21	-108.64		126.48	-90.62	-120.28		126.48	-156.19	-149.74		126.48	-123.59	-119.03		126.48	-154.54	-162.74
126.72	-146.83	-154.29		126.72	-135.78	-108.64		126.72	-90.48	-120.28		126.72	-152.66	-149.74		126.72	-121.98	-119.03		126.72	-154.71	-162.74
126.96	-149.04	-154.29		126.96	-133.64	-108.64		126.96	-90.74	-120.28		126.96	-148.5	-149.74		126.96	-118.9	-119.03		126.96	-154.78	-162.74
127.2	-150.66	-154.29		127.2	-130.8	-108.64		127.2	-91.43	-120.28		127.2	-143.82	-149.74		127.2	-114.65	-119.03		127.2	-154.48	-162.74
127.44	-151.63	-154.29		127.44	-127.32	-108.64		127.44	-92.63	-120.28		127.44	-138.71	-149.74		127.44	-109.6	-119.03		127.44	-153.6	-162.74
127.68	-151.92	-154.29		127.68	-123.28	-108.64		127.68	-94.38	-120.28		127.68	-133.27	-149.74		127.68	-104.19	-119.03		127.68	-151.97	-162.74
127.92	-151.57	-154.29		127.92	-118.8	-108.64		127.92	-96.75	-120.28		127.92	-127.6	-149.74		127.92	-98.84	-119.03		127.92	-149.49	-162.74
128.16	-150.63	-154.29		128.16	-114.04	-108.64		128.16	-99.82	-120.28		128.16	-121.8	-149.74		128.16	-93.97	-119.03		128.16	-146.13	-162.74
128.4	-149.22	-154.29		128.4	-109.17	-108.64		128.4	-103.62	-120.28		128.4	-115.98	-149.74		128.4	-89.95	-119.03		128.4	-141.94	-162.74
128.64	-147.47	-154.29		128.64	-104.36	-108.64		128.64	-108.2	-120.28		128.64	-110.23	-149.74		128.64	-87.04	-119.03		128.64	-137.03	-162.74
128.88	-145.55	-154.29		128.88	-99.81	-108.64		128.88	-113.56	-120.28		128.88	-104.67	-149.74		128.88	-85.42	-119.03		128.88	-131.55	-162.74
129.12	-143.63	-154.29		129.12	-95.68	-108.64		129.12	-119.66	-120.28		129.12	-99.43	-149.74		129.12	-85.12	-119.03		129.12	-125.73	-162.74
129.36	-141.87	-154.29		129.36	-92.11	-108.64		129.36	-126.43	-120.28		129.36	-94.63	-149.74		129.36	-86.1	-119.03		129.36	-119.78	-162.74
129.6	-140.44	-154.29		129.6	-89.21	-108.64		129.6	-133.75	-120.28		129.6	-90.42	-149.74		129.6	-88.17	-119.03		129.6	-113.95	-162.74
129.84	-139.45	-154.29		129.84	-87.05	-108.64		129.84	-141.46	-120.28		129.84	-86.95	-149.74		129.84	-91.11	-119.03		129.84	-108.48	-162.74
130.08	-139	-154.29		130.08	-85.65	-108.64		130.08	-149.35	-120.28		130.08	-84.39	-149.74		130.08	-94.6	-119.03		130.08	-103.59	-162.74
130.32	-139.12	-154.29		130.32	-84.97	-108.64		130.32	-157.18	-120.28		130.32	-82.87	-149.74		130.32	-98.33	-119.03		130.32	-99.49	-162.74
130.56	-139.81	-154.29		130.56	-84.95	-108.64		130.56	-164.67	-120.28		130.56	-82.56	-149.74		130.56	-102	-119.03		130.56	-96.36	-162.74
130.8	-141.03	-154.29		130.8	-85.47	-108.64		130.8	-171.56	-120.28		130.8	-83.58	-149.74		130.8	-105.37	-119.03		130.8	-94.35	-162.74
131.04	-142.68	-154.29		131.04	-86.38	-108.64		131.04	-177.56	-120.28		131.04	-86.03	-149.74		131.04	-108.24	-119.03		131.04	-93.59	-162.74
131.28	-144.67	-154.29		131.28	-87.54	-108.64		131.28	-182.42	-120.28		131.28	-89.95	-149.74		131.28	-110.53	-119.03		131.28	-94.17	-162.74
131.52	-146.87	-154.29		131.52	-88.79	-108.64		131.52	-185.92	-120.28		131.52	-95.35	-149.74		131.52	-112.25	-119.03		131.52	-96.17	-162.74
131.76	-149.15	-154.29		131.76	-89.97	-108.64		131.76	-187.91	-120.28		131.76	-102.16	-149.74		131.76	-113.5	-119.03		131.76	-99.62	-162.74
132	-151.43	-154.29		132	-90.97	-108.64		132	-188.26	-120.28		132	-110.26	-149.74		132	-114.48	-119.03		132	-104.51	-162.74
132.24	-153.62	-154.29		132.24	-91.69	-108.64		132.24	-186.94	-120.28		132.24	-119.44	-149.74		132.24	-115.44	-119.03		132.24	-110.8	-162.74
132.48	-155.66	-154.29		132.48	-92.08	-108.64		132.48	-184	-120.28		132.48	-129.44	-149.74		132.48	-116.68	-119.03		132.48	-118.4	-162.74
132.72	-157.54	-154.29		132.72	-92.15	-108.64		132.72	-179.53	-120.28		132.72	-139.94	-149.74		132.72	-118.5	-119.03		132.72	-127.15	-162.74
132.96	-159.28	-154.29		132.96	-91.94	-108.64		132.96	-173.7	-120.28		132.96	-150.58	-149.74		132.96	-121.2	-119.03		132.96	-136.86	-162.74
133.2	-160.91	-154.29		133.2	-91.52	-108.64		133.2	-166.72	-120.28		133.2	-160.98	-149.74		133.2	-125	-119.03		133.2	-147.28	-162.74
133.44	-162.49	-154.29		133.44	-91.01	-108.64		133.44	-158.85	-120.28		133.44	-170.75	-149.74		133.44	-130.05	-119.03		133.44	-158.08	-162.74
133.68	-164.06	-154.29		133.68	-90.55	-108.64		133.68	-150.35	-120.28		133.68	-179.55	-149.74		133.68	-136.4	-119.03		133.68	-168.94	-162.74
133.92	-165.69	-154.29		133.92	-90.29	-108.64		133.92	-141.49	-120.28		133.92	-187.04	-149.74		133.92	-143.99	-119.03		133.92	-179.49	-162.74
134.16	-167.41	-154.29		134.16	-90.37	-108.64		134.16	-132.54	-120.28		134.16	-192.97	-149.74		134.16	-152.64	-119.03		134.16	-189.35	-162.74
134.4	-169.24	-154.29		134.4	-90.94	-108.64		134.4	-123.74	-120.28		134.4	-197.18	-149.74		134.4	-162.06	-119.03		134.4	-198.16	-162.74
134.64	-171.17	-154.29		134.64	-92.1	-108.64		134.64	-115.29	-120.28		134.64	-199.56	-149.74		134.64	-171.88	-119.03		134.64	-205.61	-162.74
134.88	-173.17	-154.29		134.88	-93.95	-108.64		134.88	-107.37	-120.28		134.88	-200.13	-149.74		134.88	-181.65	-119.03		134.88	-211.45	-162.74
135.12	-175.21	-154.29		135.12	-96.54	-108.64		135.12	-100.11	-120.28		135.12	-198.99	-149.74		135.12	-190.88	-119.03		135.12	-215.5	-162.74
135.36	-177.24	-154.29		135.36	-99.87	-108.64		135.36	-93.61	-120.28		135.36	-196.3	-149.74		135.36	-199.09	-119.03		135.36	-217.65	-162.74
135.6	-179.21	-154.29		135.6	-103.93	-108.64		135.6	-87.92	-120.28		135.6	-192.3	-149.74		135.6	-205.83	-119.03		135.6	-217.93	-162.74
135.84	-181.09	-154.29		135.84	-108.64	-108.64		135.84	-83.11	-120.28		135.84	-187.27	-149.74		135.84	-210.7	-119.03		135.84	-216.43	-162.74
136.08	-182.86	-154.29		136.08	-113.91	-108.64		136.08	-79.21	-120.28		136.08	-181.49	-149.74		136.08	-213.43	-119.03		136.08	-213.35	-162.74
136.32	-184.52	-154.29		136.32	-119.59	-108.64		136.32	-76.24	-120.28		136.32	-175.26	-149.74		136.32	-213.83	-119.03		136.32	-208.93	-162.74
136.56	-186.1	-154.29		136.56	-125.52	-108.64		136.56	-74.22	-120.28		136.56	-168.81	-149.74		136.56	-211.87	-119.03		136.56	-203.5	-162.74
136.8	-187.63	-154.29		136.8	-131.51	-108.64		136.8	-73.18	-120.28		136.8	-162.35	-149.74		136.8	-207.65	-119.03		136.8	-197.42	-162.74
137.04	-189.17	-154.29		137.04	-137.36	-108.64		137.04	-73.13	-120.28		137.04	-156.02	-149.74		137.04	-201.4	-119.03		137.04	-191.03	-162.74
137.28	-190.74	-154.29		137.28	-142.84	-108.64		137.28	-74.09	-120.28		137.28	-149.89	-149.74		137.28	-193.47	-119.03		137.28	-184.71	-162.74
137.52	-192.39	-154.29		137.52	-147.75	-108.64		137.52	-76.07	-120.28		137.52	-143.95	-149.74		137.52	-184.28	-119.03		137.52	-178.77	-162.74
137.76	-194.11	-154.29		137.76	-151.86	-108.64		137.76	-79.04	-120.28		137.76	-138.17	-149.74		137.76	-174.35	-119.03		137.76	-173.48	-162.74
138	-195.87	-154.29		138	-154.98	-108.64		138	-83	-120.28		138	-132.45	-149.74		138	-164.2	-119.03		138	-169.08	-162.74
138.24	-197.6	-154.29		138.24	-156.93	-108.64		138.24	-87.88	-120.28		138.24	-126.69	-149.74		138.24	-154.33	-119.03		138.24	-165.7	-162.74
138.48	-199.19	-154.29		138.48	-157.56	-108.64		138.48	-93.61	-120.28		138.48	-120.79	-149.74		138.48	-145.22	-119.03		138.48	-163.45	-162.74
138.72	-200.5	-154.29		138.72	-156.77	-108.64		138.72	-100.1	-120.28		138.72	-114.67	-149.74		138.72	-137.26	-119.03		138.72	-162.35	-162.74
138.96	-201.38	-154.29		138.96	-154.5	-108.64		138.96	-107.24	-120.28		138.96	-108.32	-149.74		138.96	-130.77	-119.03		138.96	-162.36	-162.74
139.2	-201.64	-154.29		139.2	-150.74	-108.64		139.2	-114.89	-120.28		139.2	-101.75	-149.74		139.2	-125.93	-119.03		139.2	-163.4	-162.74
139.44	-201.14	-154.29		139.44	-145.52	-108.64		139.44	-122.92	-120.28		139.44	-95.06	-149.74		139.44	-122.82	-119.03		139.44	-165.33	-162.74
139.68	-199.75	-154.29		139.68	-138.94	-108.64		139.68	-131.19	-120.28		139.68	-88.4	-149.74		139.68	-121.43	-119.03		139.68	-168.01	-162.74
139.92	-197.38	-154.29		139.92	-131.14	-108.64		139.92	-139.56	-120.28		139.92	-81.99	-149.74		139.92	-121.61	-119.03		139.92	-171.25	-162.74
140.16	-194.01	-154.29		140.16	-122.3	-108.64		140.16	-147.89	-120.28		140.16	-76.08	-149.74		140.16	-123.19	-119.03		140.16	-174.88	-162.74
140.4	-189.69	-154.29		140.4	-112.64	-108.64		140.4	-156.03	-120.28		140.4	-70.92	-149.74		140.4	-125.9	-119.03		140.4	-178.71	-162.74
140.64	-184.54	-154.29		140.64	-102.44	-108.64		140.64	-163.85	-120.28		140.64	-66.78	-149.74		140.64	-129.45	-119.03		140.64	-182.57	-162.74
140.88	-178.74	-154.29		140.88	-91.96	-108.64		140.88	-171.22	-120.28		140.88	-63.9	-149.74		140.88	-133.56	-119.03		140.88	-186.3	-162.74
141.12	-172.56	-154.29		141.12	-81.52	-108.64		141.12	-178.01	-120.28		141.12	-62.45	-149.74		141.12	-137.94	-119.03		141.12	-189.77	-162.74
141.36	-166.28	-154.29		141.36	-71.42	-108.64		141.36	-184.09	-120.28		141.36	-62.58	-149.74		141.36	-142.34	-119.03		141.36	-192.86	-162.74
141.6	-160.2	-154.29		141.6	-61.95	-108.64		141.6	-189.34	-120.28		141.6	-64.31	-149.74		141.6	-146.55	-119.03		141.6	-195.49	-162.74
141.84	-154.65	-154.29		141.84	-53.41	-108.64		141.84	-193.63	-120.28		141.84	-67.62	-149.74		141.84	-150.39	-119.03		141.84	-197.61	-162.74
142.08	-149.9	-154.29		142.08	-46.03	-108.64		142.08	-196.88	-120.28		142.08	-72.38	-149.74		142.08	-153.73	-119.03		142.08	-199.18	-162.74
142.32	-146.18	-154.29		142.32	-40.04	-108.64		142.32	-199	-120.28		142.32	-78.4	-149.74		142.32	-156.48	-119.03		142.32	-200.18	-162.74
142.56	-143.64	-154.29		142.56	-35.56	-108.64		142.56	-199.93	-120.28		142.56	-85.44	-149.74		142.56	-158.54	-119.03		142.56	-200.61	-162.74
142.8	-142.35	-154.29		142.8	-32.7	-108.64		142.8	-199.65	-120.28		142.8	-93.18	-149.74		142.8	-159.88	-119.03		142.8	-200.48	-162.74
143.04	-142.3	-154.29		143.04	-31.45	-108.64		143.04	-198.18	-120.28		143.04	-101.31	-149.74		143.04	-160.42	-119.03		143.04	-199.79	-162.74
143.28	-143.37	-154.29		143.28	-31.76	-108.64		143.28	-195.55	-120.28		143.28	-109.49	-149.74		143.28	-160.13	-119.03		143.28	-198.55	-162.74
143.52	-145.37	-154.29		143.52	-33.48	-108.64		143.52	-191.87	-120.28		143.52	-117.4	-149.74		143.52	-158.94	-119.03		143.52	-196.77	-162.74
143.76	-148.02	-154.29		143.76	-36.4	-108.64		143.76	-187.23	-120.28		143.76	-124.76	-149.74		143.76	-156.8	-119.03		143.76	-194.43	-162.74
144	-151.01	-154.29		144	-40.26	-108.64		144	-181.79	-120.28		144	-131.3	-149.74		144	-153.64	-119.03		144	-191.53	-162.74
144.24	-154.01	-154.29		144.24	-44.77	-108.64		144.24	-175.68	-120.28		144.24	-136.85	-149.74		144.24	-149.44	-119.03		144.24	-188.08	-162.74
144.48	-156.66	-154.29		144.48	-49.6	-108.64		144.48	-169.08	-120.28		144.48	-141.27	-149.74		144.48	-144.15	-119.03		144.48	-184.06	-162.74
144.72	-158.67	-154.29		144.72	-54.44	-108.64		144.72	-162.12	-120.28		144.72	-144.49	-149.74		144.72	-137.79	-119.03		144.72	-179.5	-162.74
144.96	-159.76	-154.29		144.96	-59.01	-108.64		144.96	-154.93	-120.28		144.96	-146.49	-149.74		144.96	-130.41	-119.03		144.96	-174.42	-162.74
145.2	-159.74	-154.29		145.2	-63.07	-108.64		145.2	-147.62	-120.28		145.2	-147.28	-149.74		145.2	-122.12	-119.03		145.2	-168.9	-162.74
145.44	-158.5	-154.29		145.44	-66.44	-108.64		145.44	-140.27	-120.28		145.44	-146.95	-149.74		145.44	-113.08	-119.03		145.44	-163.01	-162.74
145.68	-156.02	-154.29		145.68	-69.03	-108.64		145.68	-132.91	-120.28		145.68	-145.56	-149.74		145.68	-103.55	-119.03		145.68	-156.87	-162.74
145.92	-152.36	-154.29		145.92	-70.82	-108.64		145.92	-125.55	-120.28		145.92	-143.22	-149.74		145.92	-93.8	-119.03		145.92	-150.62	-162.74
146.16	-147.67	-154.29		146.16	-71.87	-108.64		146.16	-118.2	-120.28		146.16	-140.01	-149.74		146.16	-84.2	-119.03		146.16	-144.4	-162.74
146.4	-142.18	-154.29		146.4	-72.28	-108.64		146.4	-110.83	-120.28		146.4	-136.03	-149.74		146.4	-75.13	-119.03		146.4	-138.38	-162.74
146.64	-136.15	-154.29		146.64	-72.22	-108.64		146.64	-103.4	-120.28		146.64	-131.36	-149.74		146.64	-66.98	-119.03		146.64	-132.71	-162.74
146.88	-129.89	-154.29		146.88	-71.9	-108.64		146.88	-95.89	-120.28		146.88	-126.05	-149.74		146.88	-60.14	-119.03		146.88	-127.54	-162.74
147.12	-123.7	-154.29		147.12	-71.51	-108.64		147.12	-88.31	-120.28		147.12	-120.19	-149.74		147.12	-54.98	-119.03		147.12	-122.98	-162.74
147.36	-117.9	-154.29		147.36	-71.26	-108.64		147.36	-80.68	-120.28		147.36	-113.85	-149.74		147.36	-51.78	-119.03		147.36	-119.12	-162.74
147.6	-112.74	-154.29		147.6	-71.3	-108.64		147.6	-73.05	-120.28		147.6	-107.1	-149.74		147.6	-50.75	-119.03		147.6	-116.01	-162.74
147.84	-108.42	-154.29		147.84	-71.75	-108.64		147.84	-65.52	-120.28		147.84	-100.08	-149.74		147.84	-52.01	-119.03		147.84	-113.67	-162.74
148.08	-105.09	-154.29		148.08	-72.69	-108.64		148.08	-58.23	-120.28		148.08	-92.91	-149.74		148.08	-55.56	-119.03		148.08	-112.06	-162.74
148.32	-102.8	-154.29		148.32	-74.12	-108.64		148.32	-51.33	-120.28		148.32	-85.8	-149.74		148.32	-61.3	-119.03		148.32	-111.15	-162.74
148.56	-101.54	-154.29		148.56	-75.99	-108.64		148.56	-45.04	-120.28		148.56	-78.96	-149.74		148.56	-69	-119.03		148.56	-110.85	-162.74
148.8	-101.21	-154.29		148.8	-78.19	-108.64		148.8	-39.56	-120.28		148.8	-72.64	-149.74		148.8	-78.37	-119.03		148.8	-111.07	-162.74
149.04	-101.67	-154.29		149.04	-80.57	-108.64		149.04	-35.11	-120.28		149.04	-67.11	-149.74		149.04	-89.01	-119.03		149.04	-111.74	-162.74
149.28	-102.72	-154.29		149.28	-82.95	-108.64		149.28	-31.9	-120.28		149.28	-62.64	-149.74		149.28	-100.5	-119.03		149.28	-112.75	-162.74
149.52	-104.14	-154.29		149.52	-85.12	-108.64		149.52	-30.1	-120.28		149.52	-59.48	-149.74		149.52	-112.37	-119.03		149.52	-114.04	-162.74
149.76	-105.7	-154.29		149.76	-86.87	-108.64		149.76	-29.86	-120.28		149.76	-57.85	-149.74		149.76	-124.19	-119.03		149.76	-115.57	-162.74
150	-107.19	-154.29		150	-88.03	-108.64		150	-31.27	-120.28		150	-57.92	-149.74		150	-135.51	-119.03		150	-117.3	-162.74
150.24	-108.41	-154.29		150.24	-88.43	-108.64		150.24	-34.34	-120.28		150.24	-59.77	-149.74		150.24	-145.98	-119.03		150.24	-119.23	-162.74
150.48	-109.26	-154.29		150.48	-87.95	-108.64		150.48	-39.03	-120.28		150.48	-63.42	-149.74		150.48	-155.31	-119.03		150.48	-121.36	-162.74
150.72	-109.64	-154.29		150.72	-86.54	-108.64		150.72	-45.21	-120.28		150.72	-68.78	-149.74		150.72	-163.31	-119.03		150.72	-123.71	-162.74
150.96	-109.56	-154.29		150.96	-84.22	-108.64		150.96	-52.7	-120.28		150.96	-75.68	-149.74		150.96	-169.88	-119.03		150.96	-126.29	-162.74
151.2	-109.08	-154.29		151.2	-81.07	-108.64		151.2	-61.24	-120.28		151.2	-83.89	-149.74		151.2	-175.04	-119.03		151.2	-129.13	-162.74
151.44	-108.31	-154.29		151.44	-77.23	-108.64		151.44	-70.54	-120.28		151.44	-93.11	-149.74		151.44	-178.91	-119.03		151.44	-132.22	-162.74
151.68	-107.42	-154.29		151.68	-72.92	-108.64		151.68	-80.26	-120.28		151.68	-102.97	-149.74		151.68	-181.67	-119.03		151.68	-135.54	-162.74
151.92	-106.62	-154.29		151.92	-68.41	-108.64		151.92	-90.06	-120.28		151.92	-113.1	-149.74		151.92	-183.6	-119.03		151.92	-139.05	-162.74
152.16	-106.12	-154.29		152.16	-64	-108.64		152.16	-99.6	-120.28		152.16	-123.14	-149.74		152.16	-185.01	-119.03		152.16	-142.66	-162.74
152.4	-106.15	-154.29		152.4	-60.04	-108.64		152.4	-108.58	-120.28		152.4	-132.72	-149.74		152.4	-186.23	-119.03		152.4	-146.28	-162.74
152.64	-106.9	-154.29		152.64	-56.82	-108.64		152.64	-116.73	-120.28		152.64	-141.54	-149.74		152.64	-187.59	-119.03		152.64	-149.79	-162.74
152.88	-108.54	-154.29		152.88	-54.67	-108.64		152.88	-123.84	-120.28		152.88	-149.34	-149.74		152.88	-189.36	-119.03		152.88	-153.06	-162.74
153.12	-111.18	-154.29		153.12	-53.84	-108.64		153.12	-129.77	-120.28		153.12	-155.96	-149.74		153.12	-191.78	-119.03		153.12	-155.94	-162.74
153.36	-114.88	-154.29		153.36	-54.52	-108.64		153.36	-134.46	-120.28		153.36	-161.29	-149.74		153.36	-195	-119.03		153.36	-158.3	-162.74
153.6	-119.61	-154.29		153.6	-56.81	-108.64		153.6	-137.91	-120.28		153.6	-165.3	-149.74		153.6	-199.07	-119.03		153.6	-160.04	-162.74
153.84	-125.3	-154.29		153.84	-60.76	-108.64		153.84	-140.18	-120.28		153.84	-168.06	-149.74		153.84	-203.95	-119.03		153.84	-161.07	-162.74
154.08	-131.79	-154.29		154.08	-66.27	-108.64		154.08	-141.41	-120.28		154.08	-169.68	-149.74		154.08	-209.48	-119.03		154.08	-161.37	-162.74
154.32	-138.9	-154.29		154.32	-73.2	-108.64		154.32	-141.75	-120.28		154.32	-170.31	-149.74		154.32	-215.44	-119.03		154.32	-160.93	-162.74
154.56	-146.38	-154.29		154.56	-81.29	-108.64		154.56	-141.39	-120.28		154.56	-170.17	-149.74		154.56	-221.51	-119.03		154.56	-159.83	-162.74
154.8	-153.95	-154.29		154.8	-90.23	-108.64		154.8	-140.53	-120.28		154.8	-169.46	-149.74		154.8	-227.33	-119.03		154.8	-158.16	-162.74
155.04	-161.34	-154.29		155.04	-99.66	-108.64		155.04	-139.36	-120.28		155.04	-168.4	-149.74		155.04	-232.49	-119.03		155.04	-156.09	-162.74
155.28	-168.27	-154.29		155.28	-109.18	-108.64		155.28	-138.04	-120.28		155.28	-167.17	-149.74		155.28	-236.6	-119.03		155.28	-153.81	-162.74
155.52	-174.5	-154.29		155.52	-118.4	-108.64		155.52	-136.72	-120.28		155.52	-165.95	-149.74		155.52	-239.28	-119.03		155.52	-151.52	-162.74
[truncated: 7,324 more rows]

## Sheet: Supplementary Figure 6
	Supplementary Figure 6b					Supplementary Figure 6c
[truncated: 4,643 more rows]

[truncated: 10 more sheets: Supplementary Figure 7, Supplementary Figure 8, Supplementary Figure 9, Supplementary Figure 10, Supplementary Figure 11, Supplementary Figure 12, Supplementary Figure 13, Supplementary Figure 14, Supplementary Figure 15, Supplementary Figure 16]
